# Supplementary material for: Plasma membrane recycling drives reservoir formation during Toxoplasma gondii intracellular replication
Source: PLoS Biol. 2025 Sep 30;23(9):e3003415. doi: 10.1371/journal.pbio.3003415 (PMC12503318; doi:10.1371/journal.pbio.3003415)
Supplement: S1 Data — Excel file containing all numerical values for the figures. The correspondence between the data and the figures is indicated by the name of each sheet. (XLSX) [file pbio.3003415.s011.xlsx]

## Sheet: 1C
FRAP	R1																												R2
	bleached parasite	second parasite double vacuole																	control parasite											bleached parasite	second parasite double vacuole																	control parasite
	1	second	2	second	3	second	4	second	5	second	6	second	7	second				1	2	3	4	5	6	7			backround		single	1	control	2	control	3	control	4	control	5	control	6	control	7	control	8	control	9	control	10	control
1	1646	1651	3309	3191	1968	1858	1610	1827	1154	1269	1712	1718	1976	1850			1	1580	3113	2134	1460	1114	1300	1587		1	779		1	7336	7795	5712	5840	4476	5108	5131	4992	3898	3946	4775	5225	4082	4683	4382	4916	5275	5078	4391	4593
2	1720	1677	3242	3225	1958	1944	1670	1814	1155	1251	1779	1772	1902	1805			2	1615	3188	1987	1502	1113	1304	1579		2	888		2	7366	7442	5692	5753	4542	5119	5086	5029	3941	3871	4854	5248	4022	4576	4421	4926	5439	5243	4421	4622
3	1609	1661	3265	3181	1977	1908	1718	1820	1128	1256	1701	1806	2032	1836			3	1524	3086	1999	1468	1119	1369	1655		3	804		3	7295	7413	5745	5676	4537	5208	5098	5062	3948	3855	4857	5061	4164	4731	4539	4824	5249	5123	4435	4667
4	1721	1684	3376	3143	1957	1931	1632	1817	1154	1308	1714	1748	1929	1936			4	1533	3054	2013	1497	1108	1392	1655		4	783		4	7266	7432	5800	5721	4593	5231	5035	5052	3945	3880	4782	5003	4046	4588	4448	4987	5488	5246	4458	4801
5	1714	1682	3298	3129	1961	1895	1647	1815	1176	1260	1702	1710	1921	1860			5	1522	3119	1948	1455	1129	1357	1599		5	689		5	7199	7046	5725	5650	4535	5133	5155	5228	4007	4013	4809	5061	4040	4653	4460	4965	5687	5368	4519	4758
6	1699	1716	3330	3133	1978	2080	1626	1809	1150	1295	1754	1800	1956	1875			6	1538	3161	2051	1476	1121	1378	1608		6	901		6	7163	7204	5883	5712	4559	5157	5085	5087	4022	4034	4900	5057	4015	4749	4561	4927	5407	5314	4537	4709
7	1743	1672	3215	3232	1998	1961	1684	1840	1185	1295	1683	1750	1901	1923			7	1524	3189	2014	1533	1176	1322	1579		7	720		7	7182	7287	5859	5551	4674	5175	5164	5093	4103	3887	4782	5066	4136	4686	4572	4890	5562	5434	4568	4667
8	1736	1639	3147	3075	1940	1957	1696	1778	1183	1303	1713	1769	1924	1816			8	1518	3104	2019	1480	1142	1323	1568					8	7167	7098	5717	5613	4501	5119	5121	5028	4098	3941	4754	5033	4088	4645	4586	4943	5532	5447	4512	4784
9	1755	1688	3259	3099	1901	1933	1766	1786	1237	1313	1698	1757	1942	1847			9	1542	3063	1998	1493	1130	1333	1578					9	6957	7106	5734	5607	4483	5186	5086	5133	4074	4009	4761	4936	4056	4617	4552	4979	5505	5410	4502	4818
10	1808	1640	3111	3098	1938	1973	1661	1873	1216	1276	1818	1737	1922	1866			10	1548	3200	1971	1541	1122	1317	1659					10	7027	6911	5692	5590	4579	5481	5098	5153	4102	3995	4768	4976	4114	4675	4515	4951	5629	5514	4617	4739
11	923	1640	1366	3006	1093	1975	924	1758	882	1291	1042	1603	1154	1787			11	1531	3035	1926	1491	1147	1397	1581					11	2746	6247	2246	5551	2568	5261	3033	5073	2660	3888	2305	4274	2591	4552	2396	4801	3721	5368	2908	4734
12	1103	1624	1788	3043	1377	1901	1107	1750	1040	1245	1257	1624	1438	1838			12	1545	3131	1952	1469	1153	1367	1592					12	3665	6324	3088	5530	2822	5307	3317	5067	3036	3946	2937	4159	3015	4526	2920	4887	3900	5377	3226	4793
13	1176	1614	2032	2875	1489	1892	1239	1681	1096	1271	1338	1635	1568	1805			13	1496	3063	1931	1444	1136	1345	1563					13	4257	6229	3490	5514	3112	5171	3587	4975	3307	3976	3189	3913	3215	4682	2991	4769	4062	5369	3522	4580
14	1257	1603	2173	2873	1533	1903	1292	1674	1089	1276	1481	1571	1609	1779			14	1472	2987	1987	1456	1121	1376	1588					14	4514	6195	3806	5428	3077	5193	3874	5059	3444	3923	3432	4001	3315	4774	3297	4829	4200	5338	3629	4605
15	1349	1555	2346	2769	1572	1904	1311	1733	1130	1223	1375	1571	1661	1772			15	1511	2975	1898	1443	1157	1377	1644					15	4617	5961	3816	5418	3250	5062	3732	5018	3526	3940	3457	3932	3405	4612	3307	4808	4301	5367	3661	4594
16	1375	1620	2485	2752	1548	1862	1359	1709	1172	1287	1496	1566	1623	1792			16	1451	3114	1907	1502	1163	1288	1614					16	4829	6028	4104	5373	3327	5146	4001	5050	3528	3941	3624	3934	3467	4608	3397	4776	4422	5410	3747	4442
17	1353	1636	2538	2740	1581	1868	1407	1651	1218	1228	1418	1551	1656	1757			17	1525	3126	1948	1433	1146	1370	1546					17	4983	5928	4083	5351	3369	5155	3890	4992	3673	3935	3618	3914	3563	4566	3413	4809	4540	5329	3938	4621
18	1459	1586	2598	2679	1594	1909	1439	1690	1165	1242	1468	1539	1684	1718			18	1450	3052	2027	1469	1139	1324	1558					18	4921	6047	4259	5329	3428	5200	3987	4999	3582	3864	3687	3839	3534	4687	3510	4756	4541	5447	3876	4481
19	1401	1534	2664	2677	1593	1945	1439	1619	1158	1301	1431	1605	1712	1701			19	1501	2929	1953	1436	1170	1317	1577					19	4976	5856	4212	5290	3493	5120	3956	4931	3583	3889	3695	3980	3561	4583	3664	4894	4633	5407	3914	4541
20	1381	1582	2638	2641	1636	1803	1405	1712	1197	1307	1445	1551	1737	1695			20	1497	2912	1979	1473	1112	1314	1597					20	5179	5933	4331	5307	3601	5145	4078	4896	3681	3939	3725	3814	3624	4654	3653	4701	4710	5407	3989	4506
21	1420	1596	2662	2550	1667	1843	1524	1652	1178	1297	1459	1540	1762	1781			21	1492	2852	1907	1469	1115	1377	1612					21	5031	5657	4330	5160	3557	5027	4102	4885	3650	3875	3796	3909	3605	4552	3649	4751	4758	5457	4040	4613
22	1437	1548	2729	2673	1595	1831	1505	1585	1171	1254	1433	1511	1722	1743			22	1474	2945	1996	1481	1158	1300	1602					22	5296	5604	4324	5287	3622	5061	4044	4890	3694	3875	3744	3934	3710	4554	3670	4699	4790	5440	4006	4563
23	1479	1518	2795	2570	1694	1779	1437	1619	1135	1312	1490	1573	1731	1698			23	1509	2870	1905	1471	1177	1372	1586					23	5168	5508	4330	5039	3643	5086	4135	4796	3707	3879	3774	3909	3638	4520	3721	4673	4761	5424	4039	4477
24	1475	1562	2883	2542	1688	1867	1474	1603	1181	1278	1483	1541	1717	1732			24	1451	2911	1833	1501	1135	1398	1502					24	5235	5756	4311	4999	3733	4992	4161	4898	3671	3817	3796	3860	3710	4588	3722	4789	4885	5375	4131	4443
25	1458	1490	2912	2534	1651	1795	1473	1556	1166	1292	1440	1538	1798	1683			25	1472	2912	1881	1481	1163	1362	1561					25	5233	5764	4230	5083	3690	4960	4174	4724	3741	3896	3829	3905	3776	4521	3689	4719	4850	5357	4102	4458
26	1450	1514	2832	2555	1641	1757	1440	1616	1172	1319	1500	1530	1713	1691			26	1481	2868	1873	1413	1162	1334	1591					26	5300	5676	4494	5106	3779	4903	4195	4842	3689	3879	3859	3864	3743	4497	3822	4624	4833	5329	4046	4421
27	1486	1505	2796	2453	1651	1825	1423	1688	1224	1277	1479	1545	1717	1694			27	1479	2818	1910	1496	1175	1313	1564					27	5267	5676	4427	5025	3742	4959	4301	4831	3757	3845	3913	3848	3727	4455	3869	4618	4834	5309	4120	4392
28	1499	1480	2832	2475	1708	1749	1579	1609	1181	1318	1469	1600	1720	1713			28	1436	2853	1870	1485	1196	1336	1578					28	5337	5734	4381	4923	3775	5016	4266	4789	3722	3831	3915	3862	3710	4508	3755	4654	4824	5291	4159	4470
29	1489	1529	2829	2463	1710	1750	1499	1555	1178	1273	1493	1519	1728	1707			29	1469	2954	1890	1412	1141	1327	1554					29	5256	5709	4485	4866	3856	4915	4333	4806	3696	3940	3798	3881	3809	4463	3782	4556	4890	5300	4138	4471
30	1480	1545	2887	2492	1655	1708	1466	1604	1164	1243	1510	1545	1738	1698			30	1436	2809	1847	1414	1168	1367	1591					30	5266	5612	4518	4921	3898	4926	4262	4789	3713	3816	3919	3801	3761	4426	3787	4544	4983	5266	4142	4415
31	1518	1548	2828	2401	1639	1726	1500	1555	1173	1273	1489	1502	1686	1700			31	1426	2852	1885	1486	1176	1350	1566					31	5340	5579	4338	4895	3814	4762	4245	4654	3789	3881	3830	3831	3763	4393	3804	4527	5023	5391	4107	4443
32	1425	1505	2883	2408	1670	1735	1549	1573	1160	1270	1475	1534	1717	1667			32	1432	2925	1926	1494	1148	1370	1561					32	5312	5645	4436	4795	3767	4867	4254	4815	3775	3876	3863	4046	3750	4322	3872	4622	4932	5376	4080	4459
33	1476	1517	2817	2416	1623	1750	1456	1647	1153	1215	1421	1527	1713	1698			33	1448	2886	1936	1475	1146	1374	1525					33	5212	5784	4448	4939	3904	4878	4210	4628	3753	3971	3928	3809	3732	4387	3908	4544	5023	5309	4165	4580
34	1507	1486	2829	2341	1629	1655	1452	1634	1189	1315	1466	1552	1715	1642			34	1474	2846	1906	1417	1158	1307	1531					34	5153	5582	4340	4875	4022	4700	4233	4636	3725	3846	3914	3829	3867	4388	3888	4545	5027	5291	4157	4492
35	1508	1508	2798	2428	1610	1634	1541	1567	1173	1256	1481	1550	1707	1689			35	1406	2759	1882	1420	1144	1326	1527					35	5212	5568	4484	4824	3938	4772	4393	4581	3740	3846	3854	3788	3843	4364	3783	4470	4850	5285	4170	4510
36	1512	1443	2798	2310	1620	1651	1452	1574	1183	1327	1464	1554	1748	1677			36	1438	2855	1904	1409	1157	1315	1532					36	5152	5510	4312	4703	3924	4776	4243	4642	3720	3938	3849	3822	3824	4322	3946	4512	4949	5303	4103	4457
37	1547	1547	2809	2299	1627	1660	1486	1537	1170	1277	1432	1521	1674	1661			37	1420	2773	1910	1433	1194	1322	1492					37	5195	5543	4456	4731	3901	4771	4212	4458	3691	3848	3845	3848	3773	4325	3912	4525	4976	5309	4166	4506
38	1472	1501	2752	2297	1604	1772	1469	1547	1153	1264	1510	1496	1783	1632			38	1411	2742	1870	1468	1163	1399	1550					38	5223	5518	4413	4654	3923	4701	4156	4561	3775	3848	3812	3788	3875	4356	3865	4544	4989	5324	4199	4396
39	1503	1450	2798	2328	1633	1696	1462	1578	1152	1296	1510	1448	1759	1636			39	1424	2734	1893	1475	1177	1342	1528					39	5245	5543	4393	4756	3865	4771	4199	4509	3730	3882	3746	3821	3915	4431	4080	4525	5023	5327	4326	4580
40	1464	1493	2730	2293	1625	1626	1437	1548	1241	1242	1477	1547	1676	1645			40	1427	2727	1815	1453	1164	1397	1582					40	5231	5560	4490	4709	3957	4699	4228	4525	3830	3974	3781	3852	3783	4342	3866	4450	5034	5362	4222	4413
41	1480	1514	2621	2316	1579	1673	1454	1537	1159	1289	1496	1538	1713	1672			41	1414	2755	1899	1406	1233	1378	1566					41	5190	5451	4364	4751	3972	4906	4260	4443	3830	3797	3794	3889	3742	4285	3842	4423	5007	5271	4289	4443
42	1554	1447	2681	2258	1596	1650	1437	1556	1194	1261	1441	1466	1683	1603			42	1415	2725	1861	1429	1141	1388	1532					42	5198	5417	4330	4684	3997	4707	4163	4459	3796	3913	3763	3788	3795	4325	3877	4457	5001	5393	4294	4477
43	1470	1445	2725	2226	1643	1638	1427	1518	1210	1243	1455	1504	1649	1664			43	1411	2733	1878	1424	1134	1331	1588					43	5134	5634	4485	4616	3923	4696	4210	4615	3857	3932	3792	3788	3725	4305	3883	4458	5022	5419	4241	4505
44	1503	1485	2656	2299	1565	1584	1458	1557	1175	1258	1476	1489	1726	1642			44	1444	2685	1840	1454	1159	1343	1554					44	5189	5419	4349	4742	3985	4657	4167	4506	3838	3909	3778	3871	3824	4273	4066	4516	4986	5366	4253	4548
45	1459	1442	2726	2251	1626	1640	1459	1557	1149	1261	1450	1454	1684	1647			45	1401	2684	1810	1416	1184	1338	1503					45	5281	5303	4419	4666	4088	4658	4245	4408	3752	3913	3792	3724	3839	4230	3900	4424	4997	5438	4220	4437
46	1495	1469	2655	2210	1577	1652	1461	1512	1165	1295	1466	1500	1657	1673			46	1387	2775	1896	1387	1121	1311	1594					46	5031	5293	4303	4737	4031	4674	4195	4364	3778	3932	3752	3738	3787	4231	3888	4527	5012	5287	4254	4512
47	1486	1441	2567	2173	1605	1683	1423	1553	1211	1266	1466	1493	1776	1576			47	1388	2777	1918	1449	1167	1339	1528					47	5171	5438	4423	4554	4003	4665	4162	4362	3836	3850	3726	3689	3739	4218	3930	4606	5020	5352	4232	4437
48	1438	1454	2649	2317	1557	1637	1411	1562	1220	1220	1471	1546	1723	1603			48	1369	2707	1867	1386	1156	1366	1553					48	5123	5403	4385	4642	3982	4719	4213	4378	3746	3876	3692	3756	3829	4285	3842	4522	5100	5291	4266	4550
49	1478	1521	2683	2217	1573	1551	1418	1503	1191	1284	1485	1515	1613	1599			49	1375	2751	1889	1456	1174	1337	1556					49	4888	5218	4353	4684	3950	4691	4157	4438	3803	3897	3747	3768	3829	4235	4058	4480	5056	5386	4364	4534
50	1464	1443	2625	2202	1573	1628	1442	1549	1150	1285	1457	1474	1631	1657			50	1366	2870	1837	1435	1149	1340	1550					50	4969	5192	4382	4528	4005	4567	4107	4345	3870	3880	3763	3729	3809	4297	3901	4493	5034	5318	4326	4463
51	1449	1493	2600	2241	1544	1651	1414	1485	1213	1312	1437	1508	1630	1604			51	1336	2742	1824	1419	1152	1387	1546					51	4979	5014	4349	4541	4038	4762	4194	4384	3783	3879	3717	3806	3743	4198	3855	4442	4969	5299	4302	4426
52	1507	1488	2557	2184	1559	1645	1400	1543	1169	1304	1490	1500	1715	1622			52	1375	2777	1878	1440	1188	1307	1520					52	4888	5207	4290	4587	4044	4572	4144	4344	3729	3946	3731	3819	3786	4298	3832	4448	5014	5337	4295	4490
53	1497	1493	2611	2231	1541	1564	1419	1496	1152	1309	1426	1452	1704	1595			53	1398	2704	1881	1411	1186	1297	1556					53	4935	5111	4330	4513	4077	4690	4071	4262	3796	3912	3832	3643	3842	4202	3871	4408	5056	5220	4272	4428
54	1456	1445	2577	2251	1553	1567	1442	1504	1175	1312	1422	1481	1622	1615			54	1344	2844	1868	1467	1147	1419	1512					54	5010	5303	4289	4453	4054	4601	4094	4358	3804	3947	3788	3739	3757	4231	3911	4365	5134	5292	4245	4547
55	1478	1434	2525	2192	1596	1567	1392	1484	1184	1271	1440	1459	1596	1610			55	1366	2740	1854	1443	1157	1358	1494					55	4983	5117	4336	4543	4007	4591	4055	4277	3785	3896	3761	3735	3763	4326	3958	4461	4975	5230	4220	4603
56	1477	1476	2526	2115	1545	1589	1422	1471	1189	1232	1480	1440	1713	1611			56	1360	2656	1897	1375	1152	1318	1517					56	4910	5162	4183	4441	3973	4632	4160	4322	3765	3882	3747	3694	3712	4189	3888	4459	4895	5177	4278	4627
57	1433	1429	2542	2169	1550	1598	1421	1486	1181	1290	1461	1518	1644	1586			57	1383	2758	1800	1383	1229	1352	1520					57	4979	5261	4349	4485	4040	4540	4069	4226	3781	3947	3761	3801	3730	4139	3900	4375	4935	5419	4301	4528
58	1420	1460	2445	2176	1574	1588	1506	1559	1154	1244	1454	1412	1612	1559			58	1339	2759	1857	1449	1171	1302	1455					58	4921	5074	4318	4566	4034	4506	4080	4242	3829	3864	3724	3788	3843	4075	3859	4340	4962	5279	4336	4462
59	1467	1396	2478	2212	1597	1565	1378	1434	1150	1214	1416	1431	1587	1639			59	1346	2786	1781	1395	1173	1389	1505					59	4848	5261	4185	4486	4068	4625	4040	4198	3836	3926	3683	3661	3790	4087	3902	4349	4968	5255	4280	4525
60	1459	1449	2510	2116	1550	1587	1409	1539	1185	1242	1430	1490	1665	1628			60	1321	2789	1752	1417	1166	1363	1451					60	4909	5162	4224	4345	3997	4493	4003	4311	3779	3879	3668	3651	3827	4119	3915	4350	4909	5395	4272	4440
61	1458	1477	2446	2094	1550	1607	1374	1460	1190	1213	1424	1455	1630	1555				1346	2777	1839	1393	1173	1374	1465					61	4921	5074	4192	4396	4243	4467	4075	4288	3789	3947	3759	3735	3823	4198	3855	4384	5022	5317	4232	4583
62	1430	1403	2426	2085	1571	1516	1390	1483	1179	1276	1377	1466	1681	1607				1316	2671	1878	1411	1164	1351	1489					62	4885	5136	4120	4419	4101	4597	4068	4188	3860	3883	3653	3772	3808	4124	3831	4348	4844	5225	4393	4574
63	1451	1429	2478	2144	1511	1555	1420	1452	1206	1235	1439	1470	1637	1596				1330	2794	1810	1361	1167	1336	1455					63	4760	5203	4291	4398	3926	4511	4035	4172	3767	3882	3624	3666	3743	4099	3930	4351	4927	5228	4246	4510
64	1397	1465	2417	2125	1526	1507	1387	1487	1162	1168	1380	1404	1619	1567				1316	2661	1819	1399	1230	1329	1567					64	4826	5081	4154	4466	3953	4405	4101	4147	3787	3847	3659	3657	3826	4081	3872	4336	4953	5319	4332	4516
65	1428	1374	2397	2098	1554	1539	1416	1495	1165	1243	1382	1403	1572	1551				1356	2740	1784	1384	1182	1361	1473					65	4847	5136	4153	4435	4001	4465	4101	4226	3786	3950	3696	3664	3780	4083	3897	4354	4990	5258	4272	4429
66	1415	1427	2411	2135	1512	1518	1410	1495	1232	1253	1360	1515	1561	1569				1331	2588	1791	1330	1152	1394	1529					66	4860	5050	4218	4308	4101	4401	4001	4154	3793	3879	3689	3681	3796	4120	3958	4527	4897	5238	4278	4470
67	1436	1430	2458	2101	1586	1521	1372	1452	1193	1204	1369	1435	1534	1581				1349	2797	1783	1355	1192	1309	1457					67	4793	5031	4185	4335	4001	4444	3964	4168	3772	3887	3573	3640	3808	4081	3974	4363	4974	5310	4295	4563
68	1418	1388	2479	2065	1541	1536	1431	1490	1166	1227	1377	1435	1576	1604				1289	2686	1812	1389	1153	1381	1522					68	4859	5058	4154	4318	4126	4505	4010	4132	3852	3939	3624	3677	3744	4015	3866	4318	4928	5362	4278	4548
69	1452	1415	2419	2189	1480	1480	1402	1465	1180	1249	1381	1423	1564	1618				1315	2727	1741	1385	1139	1337	1428					69	4790	5038	4285	4310	4012	4527	3978	4097	3861	3947	3655	3738	3730	4050	3999	4365	4899	5317	4328	4377
70	1469	1384	2362	2070	1544	1561	1405	1454	1173	1189	1379	1432	1585	1575				1323	2685	1819	1354	1141	1333	1461					70	4795	5125	4236	4288	3992	4425	3941	4050	3822	3888	3632	3739	3700	4087	3821	4449	4791	5192	4345	4588
																																		backround substracktion
					backround substracktion
																														bleached parasite	second parasite double vacuole
	bleached parasite	second parasite double vacuole																	control parasite											1	second	2	second	3	second	4	second	5	second	6	second	7	second	8	second	9	second	10	second
	1	second	2	second	3	second	4	second	5	second	6	second	7	second				1	2	3	4	5	6	7					1	6125	6584	4299	4427	2417	3049	2907	2768	2097	2145	3081	3531	2239	2840	2407	2941	2061	1864	1634	1836
1	867	872	2421	2303	1164	1054	827	1044	465	580	811	817	1256	1130			1	801	2225	1330	677	425	399	867					2	6155	6231	4279	4340	2483	3060	2862	2805	2140	2070	3160	3554	2179	2733	2446	2951	2225	2029	1664	1865
2	941	898	2354	2337	1154	1140	887	1031	466	562	878	871	1182	1085			2	836	2300	1183	719	424	403	859					3	6084	6202	4332	4263	2478	3149	2874	2838	2147	2054	3163	3367	2321	2888	2564	2849	2035	1909	1678	1910
3	830	882	2377	2293	1173	1104	935	1037	439	567	800	905	1312	1116			3	745	2198	1195	685	430	468	935					4	6055	6221	4387	4308	2534	3172	2811	2828	2144	2079	3088	3309	2203	2745	2473	3012	2274	2032	1701	2044
4	942	905	2488	2255	1153	1127	849	1034	465	619	813	847	1209	1216			4	754	2166	1209	714	419	491	935					5	5988	5835	4312	4237	2476	3074	2931	3004	2206	2212	3115	3367	2197	2810	2485	2990	2473	2154	1762	2001
5	935	903	2410	2241	1157	1091	864	1032	487	571	801	809	1201	1140			5	743	2231	1144	672	440	456	879					6	5952	5993	4470	4299	2500	3098	2861	2863	2221	2233	3206	3363	2172	2906	2586	2952	2193	2100	1780	1952
6	920	937	2442	2245	1174	1276	843	1026	461	606	853	899	1236	1155			6	759	2273	1247	693	432	477	888					7	5971	6076	4446	4138	2615	3116	2940	2869	2302	2086	3088	3372	2293	2843	2597	2915	2348	2220	1811	1910
7	964	893	2327	2344	1194	1157	901	1057	496	606	782	849	1181	1203			7	745	2301	1210	750	487	421	859					8	5956	5887	4304	4200	2442	3060	2897	2804	2297	2140	3060	3339	2245	2802	2611	2968	2318	2233	1755	2027
8	957	860	2259	2187	1136	1153	913	995	494	614	812	868	1204	1096			8	739	2216	1215	697	453	422	848					9	5746	5895	4321	4194	2424	3127	2862	2909	2273	2208	3067	3242	2213	2774	2577	3004	2291	2196	1745	2061
9	976	909	2371	2211	1097	1129	983	1003	548	624	797	856	1222	1127			9	763	2175	1194	710	441	432	858					10	5816	5700	4279	4177	2520	3422	2874	2929	2301	2194	3074	3282	2271	2832	2540	2976	2415	2300	1860	1982
10	1029	861	2223	2210	1134	1169	878	1090	527	587	917	836	1202	1146			10	769	2312	1167	758	433	416	939					11	1535	5036	833	4138	509	3202	809	2849	859	2087	611	2580	748	2709	421	2826	507	2154	151	1977
11	144	861	478	2118	289	1171	141	975	193	602	141	702	434	1067			11	752	2147	1122	708	458	496	861					12	2454	5113	1675	4117	763	3248	1093	2843	1235	2145	1243	2465	1172	2683	945	2912	686	2163	469	2036
12	324	845	900	2155	573	1097	324	967	351	556	356	723	718	1118			12	766	2243	1148	686	464	466	872					13	3046	5018	2077	4101	1053	3112	1363	2751	1506	2175	1495	2219	1372	2839	1016	2794	848	2155	765	1823
13	397	835	1144	1987	685	1088	456	898	407	582	437	734	848	1085			13	717	2175	1127	661	447	444	843					14	3303	4984	2393	4015	1018	3134	1650	2835	1643	2122	1738	2307	1472	2931	1322	2854	986	2124	872	1848
14	478	824	1285	1985	729	1099	509	891	400	587	580	670	889	1059			14	693	2099	1183	673	432	475	868					15	3406	4750	2403	4005	1191	3003	1508	2794	1725	2139	1763	2238	1562	2769	1332	2833	1087	2153	904	1837
15	570	776	1458	1881	768	1100	528	950	441	534	474	670	941	1052			15	732	2087	1094	660	468	476	924					16	3618	4817	2691	3960	1268	3087	1777	2826	1727	2140	1930	2240	1624	2765	1422	2801	1208	2196	990	1685
16	596	841	1597	1864	744	1058	576	926	483	598	595	665	903	1072			16	672	2226	1103	719	474	387	894					17	3772	4717	2670	3938	1310	3096	1666	2768	1872	2134	1924	2220	1720	2723	1438	2834	1326	2115	1181	1864
17	574	857	1650	1852	777	1064	624	868	529	539	517	650	936	1037			17	746	2238	1144	650	457	469	826					18	3710	4836	2846	3916	1369	3141	1763	2775	1781	2063	1993	2145	1691	2844	1535	2781	1327	2233	1119	1724
18	680	807	1710	1791	790	1105	656	907	476	553	567	638	964	998			18	671	2164	1223	686	450	423	838					19	3765	4645	2799	3877	1434	3061	1732	2707	1782	2088	2001	2286	1718	2740	1689	2919	1419	2193	1157	1784
19	622	755	1776	1789	789	1141	656	836	469	612	530	704	992	981			19	722	2041	1149	653	481	416	857					20	3968	4722	2918	3894	1542	3086	1854	2672	1880	2138	2031	2120	1781	2811	1678	2726	1496	2193	1232	1749
20	602	803	1750	1753	832	999	622	929	508	618	544	650	1017	975			20	718	2024	1175	690	423	413	877					21	3820	4446	2917	3747	1498	2968	1878	2661	1849	2074	2102	2215	1762	2709	1674	2776	1544	2243	1283	1856
21	641	817	1774	1662	863	1039	741	869	489	608	558	639	1042	1061			21	713	1964	1103	686	426	476	892					22	4085	4393	2911	3874	1563	3002	1820	2666	1893	2074	2050	2240	1867	2711	1695	2724	1576	2226	1249	1806
22	658	769	1841	1785	791	1027	722	802	482	565	532	610	1002	1023			22	695	2057	1192	698	469	399	882					23	3957	4297	2917	3626	1584	3027	1911	2572	1906	2078	2080	2215	1795	2677	1746	2698	1547	2210	1282	1720
23	700	739	1907	1682	890	975	654	836	446	623	589	672	1011	978			23	730	1982	1101	688	488	471	866					24	4024	4545	2898	3586	1674	2933	1937	2674	1870	2016	2102	2166	1867	2745	1747	2814	1671	2161	1374	1686
24	696	783	1995	1654	884	1063	691	820	492	589	582	640	997	1012			24	672	2023	1029	718	446	497	782					25	4022	4553	2817	3670	1631	2901	1950	2500	1940	2095	2135	2211	1933	2678	1714	2744	1636	2143	1345	1701
25	679	711	2024	1646	847	991	690	773	477	603	539	637	1078	963			25	693	2024	1077	698	474	461	841					26	4089	4465	3081	3693	1720	2844	1971	2618	1888	2078	2165	2170	1900	2654	1847	2649	1619	2115	1289	1664
26	671	735	1944	1667	837	953	657	833	483	630	599	629	993	971			26	702	1980	1069	630	473	433	871					27	4056	4465	3014	3612	1683	2900	2077	2607	1956	2044	2219	2154	1884	2612	1894	2643	1620	2095	1363	1635
27	707	726	1908	1565	847	1021	640	905	535	588	578	644	997	974			27	700	1930	1106	713	486	412	844					28	4126	4523	2968	3510	1716	2957	2042	2565	1921	2030	2221	2168	1867	2665	1780	2679	1610	2077	1402	1713
28	720	701	1944	1587	904	945	796	826	492	629	568	699	1000	993			28	657	1965	1066	702	507	435	858					29	4045	4498	3072	3453	1797	2856	2109	2582	1895	2139	2104	2187	1966	2620	1807	2581	1676	2086	1381	1714
29	710	750	1941	1575	906	946	716	772	489	584	592	618	1008	987			29	690	2066	1086	629	452	426	834					30	4055	4401	3105	3508	1839	2867	2038	2565	1912	2015	2225	2107	1918	2583	1812	2569	1769	2052	1385	1658
30	701	766	1999	1604	851	904	683	821	475	554	609	644	1018	978			30	657	1921	1043	631	479	466	871					31	4129	4368	2925	3482	1755	2703	2021	2430	1988	2080	2136	2137	1920	2550	1829	2552	1809	2177	1350	1686
31	739	769	1940	1513	835	922	717	772	484	584	588	601	966	980			31	647	1964	1081	703	487	449	846					32	4101	4434	3023	3382	1708	2808	2030	2591	1974	2075	2169	2352	1907	2479	1897	2647	1718	2162	1323	1702
32	646	726	1995	1520	866	931	766	790	471	581	574	633	997	947			32	653	2037	1122	711	459	469	841					33	4001	4573	3035	3526	1845	2819	1986	2404	1952	2170	2234	2115	1889	2544	1933	2569	1809	2095	1408	1823
33	697	738	1929	1528	819	946	673	864	464	526	520	626	993	978			33	669	1998	1132	692	457	473	805					34	3942	4371	2927	3462	1963	2641	2009	2412	1924	2045	2220	2135	2024	2545	1913	2570	1813	2077	1400	1735
34	728	707	1941	1453	825	851	669	851	500	626	565	651	995	922			34	695	1958	1102	634	469	406	811					35	4001	4357	3071	3411	1879	2713	2169	2357	1939	2045	2160	2094	2000	2521	1808	2495	1636	2071	1413	1753
35	729	729	1910	1540	806	830	758	784	484	567	580	649	987	969			35	627	1871	1078	637	455	425	807					36	3941	4299	2899	3290	1865	2717	2019	2418	1919	2137	2155	2128	1981	2479	1971	2537	1735	2089	1346	1700
36	733	664	1910	1422	816	847	669	791	494	638	563	653	1028	957			36	659	1967	1100	626	468	414	812					37	3984	4332	3043	3318	1842	2712	1988	2234	1890	2047	2151	2154	1930	2482	1937	2550	1762	2095	1409	1749
37	768	768	1921	1411	823	856	703	754	481	588	531	620	954	941			37	641	1885	1106	650	505	421	772					38	4012	4307	3000	3241	1864	2642	1932	2337	1974	2047	2118	2094	2032	2513	1890	2569	1775	2110	1442	1639
38	693	722	1864	1409	800	968	686	764	464	575	609	595	1063	912			38	632	1854	1066	685	474	498	830					39	4034	4332	2980	3343	1806	2712	1975	2285	1929	2081	2052	2127	2072	2588	2105	2550	1809	2113	1569	1823
39	724	671	1910	1440	829	892	679	795	463	607	609	547	1039	916			39	645	1846	1089	692	488	441	808					40	4020	4349	3077	3296	1898	2640	2004	2301	2029	2173	2087	2158	1940	2499	1891	2475	1820	2148	1465	1656
40	685	714	1842	1405	821	822	654	765	552	553	576	646	956	925			40	648	1839	1011	670	475	496	862					41	3979	4240	2951	3338	1913	2847	2036	2219	2029	1996	2100	2195	1899	2442	1867	2448	1793	2057	1532	1686
41	701	735	1733	1428	775	869	671	754	470	600	595	637	993	952			41	635	1867	1095	623	544	477	846					42	3987	4206	2917	3271	1938	2648	1939	2235	1995	2112	2069	2094	1952	2482	1902	2482	1787	2179	1537	1720
42	775	668	1793	1370	792	846	654	773	505	572	540	565	963	883			42	636	1837	1057	646	452	487	812					43	3923	4423	3072	3203	1864	2637	1986	2391	2056	2131	2098	2094	1882	2462	1908	2483	1808	2205	1484	1748
43	691	666	1837	1338	839	834	644	735	521	554	554	603	929	944			43	632	1845	1074	641	445	430	868					44	3978	4208	2936	3329	1926	2598	1943	2282	2037	2108	2084	2177	1981	2430	2091	2541	1772	2152	1496	1791
44	724	706	1768	1411	761	780	675	774	486	569	575	588	1006	922			44	665	1797	1036	671	470	442	834					45	4070	4092	3006	3253	2029	2599	2021	2184	1951	2112	2098	2030	1996	2387	1925	2449	1783	2224	1463	1680
45	680	663	1838	1363	822	836	676	774	460	572	549	553	964	927			45	622	1796	1006	633	495	437	783					46	3820	4082	2890	3324	1972	2615	1971	2140	1977	2131	2058	2044	1944	2388	1913	2552	1798	2073	1497	1755
46	716	690	1767	1322	773	848	678	729	476	606	565	599	937	953			46	608	1887	1092	604	432	410	874					47	3960	4227	3010	3141	1944	2606	1938	2138	2035	2049	2032	1995	1896	2375	1955	2631	1806	2138	1475	1680
47	707	662	1679	1285	801	879	640	770	522	577	565	592	1056	856			47	609	1889	1114	666	478	438	808					48	3912	4192	2972	3229	1923	2660	1989	2154	1945	2075	1998	2062	1986	2442	1867	2547	1886	2077	1509	1793
48	659	675	1761	1429	753	833	628	779	531	531	570	645	1003	883			48	590	1819	1063	603	467	465	833					49	3677	4007	2940	3271	1891	2632	1933	2214	2002	2096	2053	2074	1986	2392	2083	2505	1842	2172	1607	1777
49	699	742	1795	1329	769	747	635	720	502	595	584	614	893	879			49	596	1863	1085	673	485	436	836					50	3758	3981	2969	3115	1946	2508	1883	2121	2069	2079	2069	2035	1966	2454	1926	2518	1820	2104	1569	1706
50	685	664	1737	1314	769	824	659	766	461	596	556	573	911	937			50	587	1982	1033	652	460	439	830					51	3768	3803	2936	3128	1979	2703	1970	2160	1982	2078	2023	2112	1900	2355	1880	2467	1755	2085	1545	1669
51	670	714	1712	1353	740	847	631	702	524	623	536	607	910	884			51	557	1854	1020	636	463	486	826					52	3677	3996	2877	3174	1985	2513	1920	2120	1928	2145	2037	2125	1943	2455	1857	2473	1800	2123	1538	1733
52	728	709	1669	1296	755	841	617	760	480	615	589	599	995	902			52	596	1889	1074	657	499	406	800					53	3724	3900	2917	3100	2018	2631	1847	2038	1995	2111	2138	1949	1999	2359	1896	2433	1842	2006	1515	1671
53	718	714	1723	1343	737	760	636	713	463	620	525	551	984	875			53	619	1816	1077	628	497	396	836					54	3799	4092	2876	3040	1995	2542	1870	2134	2003	2146	2094	2045	1914	2388	1936	2390	1920	2078	1488	1790
54	677	666	1689	1363	749	763	659	721	486	623	521	580	902	895			54	565	1956	1064	684	458	518	792					55	3772	3906	2923	3130	1948	2532	1831	2053	1984	2095	2067	2041	1920	2483	1983	2486	1761	2016	1463	1846
55	699	655	1637	1304	792	763	609	701	495	582	539	558	876	890			55	587	1852	1050	660	468	457	774					56	3699	3951	2770	3028	1914	2573	1936	2098	1964	2081	2053	2000	1869	2346	1913	2484	1681	1963	1521	1870
56	698	697	1638	1227	741	785	639	688	500	543	579	539	993	891			56	581	1768	1093	592	463	417	797					57	3768	4050	2936	3072	1981	2481	1845	2002	1980	2146	2067	2107	1887	2296	1925	2400	1721	2205	1544	1771
57	654	650	1654	1281	746	794	638	703	492	601	560	617	924	866			57	604	1870	996	600	540	451	800					58	3710	3863	2905	3153	1975	2447	1856	2018	2028	2063	2030	2094	2000	2232	1884	2365	1748	2065	1579	1705
58	641	681	1557	1288	770	784	723	776	465	555	553	511	892	839			58	560	1871	1053	666	482	401	735					59	3637	4050	2772	3073	2009	2566	1816	1974	2035	2125	1989	1967	1947	2244	1927	2374	1754	2041	1523	1768
59	688	617	1590	1324	793	761	595	651	461	525	515	530	867	919			59	567	1898	977	612	484	488	785					60	3698	3951	2811	2932	1938	2434	1779	2087	1978	2078	1974	1957	1984	2276	1940	2375	1695	2181	1515	1683
60	680	670	1622	1228	746	783	626	756	496	553	529	589	945	908			60	542	1901	948	634	477	462	731					61	3710	3863	2779	2983	2184	2408	1851	2064	1988	2146	2065	2041	1980	2355	1880	2409	1808	2103	1475	1826
61	679	698	1558	1206	746	803	591	677	501	524	523	554	910	835			61	567	1889	1035	610	484	473	745					62	3674	3925	2707	3006	2042	2538	1844	1964	2059	2082	1959	2078	1965	2281	1856	2373	1630	2011	1636	1817
62	651	624	1538	1197	767	712	607	700	490	587	476	565	961	887			62	537	1783	1074	628	475	450	769					63	3549	3992	2878	2985	1867	2452	1811	1948	1966	2081	1930	1972	1900	2256	1955	2376	1713	2014	1489	1753
63	672	650	1590	1256	707	751	637	669	517	546	538	569	917	876			63	551	1906	1006	578	478	435	735					64	3615	3870	2741	3053	1894	2346	1877	1923	1986	2046	1965	1963	1983	2238	1897	2361	1739	2105	1575	1759
64	618	686	1529	1237	722	703	604	704	473	479	479	503	899	847			64	537	1773	1015	616	541	428	847					65	3636	3925	2740	3022	1942	2406	1877	2002	1985	2149	2002	1970	1937	2240	1922	2379	1776	2044	1515	1672
65	649	595	1509	1210	750	735	633	712	476	554	481	502	852	831			65	577	1852	980	601	493	460	753					66	3649	3839	2805	2895	2042	2342	1777	1930	1992	2078	1995	1987	1953	2277	1983	2552	1683	2024	1521	1713
66	636	648	1523	1247	708	714	627	712	543	564	459	614	841	849			66	552	1700	987	547	463	493	809					67	3582	3820	2772	2922	1942	2385	1740	1944	1971	2086	1879	1946	1965	2238	1999	2388	1760	2096	1538	1806
67	657	651	1570	1213	782	717	589	669	504	515	468	534	814	861			67	570	1909	979	572	503	408	737					68	3648	3847	2741	2905	2067	2446	1786	1908	2051	2138	1930	1983	1901	2172	1891	2343	1714	2148	1521	1791
68	639	609	1591	1177	737	732	648	707	477	538	476	534	856	884			68	510	1798	1008	606	464	480	802					69	3579	3827	2872	2897	1953	2468	1754	1873	2060	2146	1961	2044	1887	2207	2024	2390	1685	2103	1571	1620
69	673	636	1531	1301	676	676	619	682	491	560	480	522	844	898			69	536	1839	937	602	450	436	708					70	3584	3914	2823	2875	1933	2366	1717	1826	2021	2087	1938	2045	1857	2244	1846	2474	1577	1978	1588	1831
70	690	605	1474	1182	740	757	622	671	484	500	478	531	865	855			70	544	1797	1015	571	452	432	741
																																	control division
				control division																										1	second	2	second	3	second	4	second	5	second	6	second	7	second	8	second	9	second	10	second
	bleached parasite	second parasite double vacuole															FRAP					control							1	0.817975	0.879274	1.30391	1.34274	0.881795	1.11237	0.805263	0.766759	0.68664	0.702358	0.866911	0.993528	1.31706	1.67059	0.984458	1.20286	0.769604	0.696042	0.607435	0.682528
	1	second	2	second	3	second	4	second	5	second	6	second	7	second															2	0.828398	0.838627	1.29785	1.31635	0.885837	1.09169	0.814688	0.798463	0.694129	0.671424	0.843341	0.948492	1.21596	1.52511	1.0823	1.30575	0.79097	0.721294	0.64	0.717308
1	1.0824	1.08864	1.08809	1.03506	0.875188	0.792481	1.22157	1.5421	1.09412	1.36471	2.03258	2.04762	1.44867	1.30334		1	8.84261	1.26323	1	100		1	9.17394	1.31056	1	100			3	0.828996	0.845074	1.31392	1.29299	0.89233	1.13396	0.785675	0.775834	0.73958	0.707544	0.867288	0.923225	1.33314	1.65882	1.07776	1.19756	0.728346	0.68325	0.652664	0.742902
2	1.1256	1.07416	1.02348	1.01609	0.975486	0.963652	1.23366	1.43394	1.09906	1.32547	2.17866	2.16129	1.37602	1.2631		2	9.01196	1.28742	1.01915	101.915		2	9.2377	1.31967	1.00695	100.695			4	0.81483	0.837169	1.3306	1.30664	0.912495	1.14224	0.807991	0.812877	0.739821	0.717391	0.843716	0.904098	1.20251	1.49836	0.99758	1.21501	0.723513	0.646516	0.624679	0.750643
3	1.11409	1.18389	1.08144	1.04322	0.98159	0.923849	1.36496	1.51387	1.02093	1.3186	1.7094	1.93376	1.40321	1.19358		3	8.67563	1.23938	0.981116	98.1116		3	9.11078	1.30154	0.993115	99.3115			5	0.821512	0.800521	1.30786	1.28511	0.891289	1.10655	0.838387	0.859268	0.729739	0.731723	0.840076	0.908037	1.14846	1.4689	0.940575	1.13172	0.844315	0.735405	0.639564	0.726316
4	1.24934	1.20027	1.14866	1.04109	0.953681	0.932175	1.18908	1.44818	1.10979	1.47733	1.6558	1.72505	1.29305	1.30053		4	8.59939	1.22848	0.972494	97.2494		4	9.12462	1.30352	0.994624	99.4624			6	0.8204	0.826051	1.35578	1.30391	0.894134	1.10801	0.822363	0.822938	0.734701	0.73867	0.893534	0.937291	1.12248	1.50181	1.01174	1.15493	0.746172	0.714529	0.667417	0.731909
5	1.25841	1.21534	1.08023	1.00448	1.01136	0.953671	1.28571	1.53571	1.10682	1.29773	1.75658	1.77412	1.36633	1.29693		5	8.86545	1.26649	1.00258	100.258		5	9.07799	1.29686	0.989541	98.9541			7	0.837917	0.852652	1.3485	1.25508	0.948839	1.13062	0.821918	0.802069	0.770673	0.69836	0.826774	0.902811	1.2592	1.56123	1.0527	1.1816	0.802461	0.758715	0.678023	0.715088
6	1.21212	1.23452	1.07435	0.987681	0.94146	1.02326	1.21645	1.48052	1.06713	1.40278	1.78826	1.8847	1.39189	1.30068		6	8.69166	1.24167	0.982929	98.2929		6	9.31413	1.33059	1.01528	101.528			8	0.815332	0.805886	1.30543	1.27389	0.874329	1.0956	0.823948	0.797497	0.752128	0.70072	0.797706	0.870438	1.17478	1.46625	1.02553	1.16575	0.774474	0.746074	0.65829	0.760315
7	1.29396	1.19866	1.0113	1.01869	0.986777	0.956198	1.20133	1.40933	1.01848	1.24435	1.85748	2.01663	1.37485	1.40047		7	8.74419	1.24917	0.988869	98.8869		7	9.24432	1.32062	1.00767	100.767			9	0.799833	0.820573	1.31059	1.27207	0.884672	1.14124	0.791482	0.80448	0.775503	0.753327	0.809876	0.856087	1.13487	1.42256	1.02628	1.19634	0.762142	0.730539	0.695496	0.821443
8	1.29499	1.16373	1.0194	0.986913	0.934979	0.948971	1.3099	1.42755	1.09051	1.35541	1.92417	2.05687	1.41981	1.29245		8	8.99377	1.28482	1.01709	101.709		8	9.2319	1.31884	1.00632	100.632			10	0.837196	0.820498	1.29785	1.26691	0.893934	1.21391	0.824677	0.840459	0.778154	0.741968	0.819078	0.8745	1.24575	1.55348	1.02917	1.20583	0.828758	0.789293	0.688124	0.733259
9	1.27916	1.19135	1.09011	1.01655	0.91876	0.945561	1.38451	1.41268	1.24263	1.41497	1.84491	1.98148	1.42424	1.31352		9	9.18432	1.31205	1.03864	103.864		9	9.27611	1.32516	1.01114	101.114			11	0.222464	0.729855	0.252654	1.25508	0.170462	1.07234	0.233612	0.822697	0.296309	0.719903	0.160157	0.676278	0.415556	1.505	0.170583	1.14506	0.166175	0.705998	0.0566179	0.741282
10	1.3381	1.11964	0.961505	0.955882	0.971722	1.00171	1.15831	1.43799	1.21709	1.35566	2.20433	2.00962	1.28009	1.22045		10	9.13114	1.30445	1.03263	103.263		10	9.10095	1.30014	0.992043	99.2043			12	0.353908	0.737381	0.508038	1.24871	0.255783	1.08884	0.318938	0.829589	0.431215	0.748953	0.345182	0.684532	0.614256	1.40618	0.38809	1.19589	0.23421	0.738477	0.182632	0.792835
11	0.191489	1.14495	0.222636	0.986493	0.257576	1.04367	0.199153	1.37712	0.421397	1.31441	0.284274	1.41532	0.504065	1.23926		11	2.08059	0.297227	0.235291	23.5291		11	8.52122	1.21732	0.92885	92.885			13	0.43689	0.719736	0.629967	1.24386	0.381522	1.12754	0.390209	0.787575	0.521107	0.752595	0.412869	0.612814	0.753846	1.55989	0.409018	1.1248	0.286196	0.727303	0.301894	0.719416
12	0.422977	1.10313	0.401248	0.960767	0.499129	0.955575	0.472303	1.40962	0.756466	1.19828	0.763948	1.5515	0.823394	1.28211		12	4.13947	0.591352	0.468127	46.8127		12	8.46098	1.20871	0.922284	92.2284			14	0.481136	0.726001	0.725811	1.21777	0.364744	1.1229	0.477707	0.820787	0.566943	0.732229	0.458938	0.609189	0.808347	1.60956	0.520677	1.12406	0.342124	0.736988	0.343713	0.728419
13	0.553696	1.16457	0.525977	0.913563	0.607808	0.965395	0.689864	1.35855	0.910515	1.30201	0.984234	1.65315	1.00593	1.28707		13	5.27803	0.754004	0.596885	59.6885		13	8.64432	1.2349	0.942268	94.2268			15	0.491415	0.685327	0.728844	1.21474	0.418041	1.05405	0.435838	0.807514	0.618501	0.766942	0.474052	0.601775	0.826893	1.46585	0.545902	1.16107	0.363545	0.720067	0.35703	0.725513
14	0.689755	1.18903	0.612196	0.945688	0.61623	0.928994	0.756315	1.32392	0.925926	1.3588	1.22105	1.41053	1.02419	1.22005		14	5.84567	0.835095	0.661079	66.1079		14	8.37701	1.19672	0.91313	91.313			16	0.527098	0.701777	0.816197	1.20109	0.449486	1.09429	0.523571	0.832646	0.60448	0.749037	0.520075	0.603611	0.839276	1.42894	0.580408	1.14327	0.400265	0.727634	0.355093	0.604376
15	0.778689	1.06011	0.69861	0.901294	0.702011	1.00548	0.8	1.43939	0.942308	1.14103	0.995798	1.40756	1.0184	1.13853		15	5.93581	0.847973	0.671274	67.1274		15	8.0934	1.1562	0.882216	88.2216			17	0.552917	0.691439	0.809827	1.19442	0.46421	1.09709	0.497313	0.826269	0.652038	0.743295	0.535039	0.617353	0.922252	1.46005	0.581715	1.14644	0.447822	0.714286	0.447857	0.706864
16	0.886905	1.25149	0.71743	0.837376	0.674524	0.959202	0.801113	1.2879	1.01899	1.2616	1.53747	1.71835	1.01007	1.19911		16	6.64649	0.949499	0.751644	75.1644		16	8.51502	1.21643	0.928175	92.8175			18	0.548411	0.714856	0.863209	1.18775	0.480857	1.10327	0.510275	0.803184	0.615411	0.712854	0.557327	0.599832	0.917526	1.54314	0.598908	1.08506	0.440133	0.74063	0.447242	0.689049
17	0.769437	1.14879	0.737265	0.827525	0.679196	0.93007	0.96	1.33538	1.15755	1.17943	1.10235	1.38593	1.13317	1.25545		17	6.53896	0.934138	0.739483	73.9483		17	8.06258	1.1518	0.878856	87.8856			19	0.554574	0.684195	0.848954	1.17592	0.480724	1.02615	0.513033	0.801836	0.607776	0.712142	0.541836	0.619009	0.950221	1.51549	0.65771	1.13668	0.461614	0.713403	0.452483	0.697693
18	1.01341	1.20268	0.790203	0.827634	0.645953	0.903516	0.956268	1.32216	1.05778	1.22889	1.34043	1.50827	1.15036	1.19093		18	6.9544	0.993485	0.786464	78.6464		18	8.18408	1.16915	0.892101	89.2101			20	0.606635	0.721908	0.885047	1.18107	0.54778	1.09627	0.571341	0.823421	0.648947	0.738005	0.564637	0.58938	0.961663	1.51782	0.694249	1.12784	0.497837	0.729784	0.467198	0.663254
19	0.861496	1.04571	0.870162	0.876531	0.686684	0.993037	1.00459	1.28025	0.975052	1.27235	1.27404	1.69231	1.15753	1.14469		19	6.82955	0.97565	0.772345	77.2345		19	8.30487	1.18641	0.905267	90.5267			21	0.586249	0.68232	0.884744	1.13649	0.535765	1.06152	0.568574	0.805631	0.639792	0.717647	0.599886	0.632135	0.940235	1.44557	0.641871	1.06442	0.52339	0.760339	0.495176	0.716326
20	0.83844	1.11838	0.864625	0.866107	0.708085	0.850213	0.901449	1.34638	1.20095	1.46099	1.31719	1.57385	1.15964	1.11174		20	6.99037	0.998624	0.790532	79.0532		20	8.32767	1.18967	0.907752	90.7752			22	0.616139	0.662594	0.882924	1.17501	0.559814	1.07521	0.558454	0.818042	0.653435	0.715913	0.575358	0.628684	1.02922	1.49449	0.654946	1.05255	0.520476	0.735139	0.474184	0.685649
21	0.899018	1.14586	0.903259	0.846232	0.782412	0.941976	1.08017	1.26676	1.14789	1.42723	1.17227	1.34244	1.16816	1.18946		21	7.15318	1.02188	0.808944	80.8944		21	8.15996	1.16571	0.889472	88.9472			23	0.601276	0.65294	0.884744	1.09979	0.560708	1.0715	0.584404	0.786544	0.644572	0.702739	0.584434	0.622366	0.962983	1.43616	0.693683	1.07191	0.50211	0.7173	0.498833	0.669261
22	0.946763	1.10647	0.894993	0.867769	0.663591	0.861577	1.03438	1.149	1.02772	1.20469	1.33333	1.52882	1.13605	1.15986		22	7.03684	1.00526	0.795787	79.5787		22	7.87819	1.12546	0.858758	85.8758			24	0.623876	0.704651	0.878981	1.08766	0.62069	1.0875	0.592899	0.818488	0.63197	0.681311	0.599031	0.61727	1.04011	1.52925	0.681623	1.09793	0.558863	0.722742	0.53798	0.660141
23	0.958904	1.01233	0.962159	0.848638	0.808356	0.885559	0.950581	1.21512	0.913934	1.27664	1.25053	1.42675	1.16744	1.12933		23	7.0119	1.0017	0.792967	79.2967		23	7.79436	1.11348	0.84962	84.962			25	0.633386	0.717008	0.854413	1.11313	0.604746	1.07564	0.597793	0.766401	0.643449	0.694859	0.6192	0.641241	1.06326	1.47305	0.672157	1.07608	0.512692	0.671576	0.523346	0.661868
24	1.03571	1.16518	0.986159	0.817598	0.859086	1.03304	0.962396	1.14206	1.10314	1.32063	1.17103	1.28773	1.27494	1.29412		24	7.39246	1.05607	0.836004	83.6004		24	8.06035	1.15148	0.878614	87.8614			26	0.638806	0.697547	0.934486	1.12011	0.616267	1.01899	0.579195	0.769321	0.648129	0.713354	0.593313	0.594683	1.03882	1.45107	0.768943	1.10283	0.5345	0.69825	0.491422	0.634388
25	0.979798	1.02597	1	0.813241	0.786444	0.920149	0.988539	1.10745	1.00633	1.27215	1.1692	1.38178	1.28181	1.14507		25	7.21211	1.0303	0.815609	81.5609		25	7.66581	1.09512	0.835607	83.5607			27	0.624961	0.687982	0.914164	1.09554	0.591356	1.01897	0.650078	0.815962	0.675414	0.705801	0.629504	0.611064	1.08276	1.50115	0.790154	1.10263	0.538922	0.696939	0.550485	0.660339
26	0.95584	1.04701	0.981818	0.841919	0.782975	0.891487	1.04286	1.32222	1.02114	1.33192	1.38337	1.45266	1.14007	1.11481		26	7.30807	1.04401	0.826461	82.6461		26	8.00203	1.14315	0.872256	87.2256			28	0.650994	0.713632	0.900212	1.0646	0.605718	1.04377	0.64113	0.805338	0.644199	0.680751	0.62687	0.611911	1.02922	1.46913	0.712855	1.07289	0.531704	0.685931	0.589323	0.72005
27	1.01	1.03714	0.988601	0.810881	0.765823	0.923146	0.897616	1.26928	1.10082	1.20988	1.40291	1.56311	1.18128	1.15403		27	7.34705	1.04958	0.830869	83.0869		27	7.96747	1.13821	0.868489	86.8489			29	0.651789	0.724782	0.931756	1.04732	0.666543	1.05935	0.672513	0.823342	0.663283	0.748687	0.619552	0.643993	1.14302	1.52326	0.762769	1.08949	0.577135	0.71832	0.567845	0.70477
28	1.09589	1.06697	0.989313	0.807634	0.84803	0.886492	1.1339	1.17664	0.970414	1.24063	1.30575	1.6069	1.1655	1.15734		28	7.5088	1.07269	0.849161	84.9161		28	7.9426	1.13466	0.865779	86.5779			30	0.649944	0.705402	0.941765	1.064	0.660323	1.02944	0.65216	0.8208	0.638611	0.673013	0.657312	0.622452	1.10167	1.48363	0.719905	1.02066	0.60211	0.698434	0.546998	0.654818
29	1.02899	1.08696	0.939497	0.762343	0.834254	0.871087	1.13831	1.22734	1.08186	1.29204	1.38967	1.4507	1.20863	1.18345		29	7.62121	1.08874	0.861873	86.1873		29	7.87392	1.12485	0.858292	85.8292			31	0.659901	0.698098	0.88717	1.05611	0.643328	0.990836	0.639759	0.769231	0.709493	0.742327	0.622015	0.622306	1.06785	1.41824	0.70645	0.985709	0.632075	0.760657	0.519231	0.648462
30	1.06697	1.16591	1.0406	0.834982	0.815916	0.866731	1.08241	1.30111	0.991649	1.15658	1.30687	1.38197	1.16877	1.12285		30	7.47319	1.0676	0.845133	84.5133		30	7.83013	1.11859	0.853518	85.3518			32	0.661558	0.715277	0.916894	1.02578	0.62748	1.03159	0.671741	0.857379	0.679986	0.714778	0.637379	0.691155	1.07437	1.39662	0.749802	1.04625	0.574006	0.722352	0.527302	0.678358
31	1.14219	1.18856	0.98778	0.770367	0.772433	0.852914	1.01991	1.09815	0.99384	1.19918	1.30958	1.33853	1.14184	1.15839		31	7.36758	1.05251	0.833191	83.3191		31	7.6061	1.08659	0.829098	82.9098			33	0.662088	0.756743	0.920534	1.06946	0.650106	0.993305	0.653504	0.79105	0.681564	0.757682	0.653407	0.618602	1.02385	1.37886	0.799752	1.06289	0.625519	0.724412	0.540914	0.700346
32	0.98928	1.11179	0.979381	0.746195	0.771836	0.829768	1.07736	1.11111	1.02614	1.2658	1.22388	1.34968	1.18549	1.12604		32	7.25337	1.0362	0.820275	82.0275		32	7.54038	1.0772	0.821935	82.1935			34	0.653515	0.724635	0.887777	1.05005	0.726768	0.977786	0.661726	0.794466	0.68788	0.731141	0.643852	0.6192	1.12257	1.41154	0.783374	1.05242	0.6125	0.701689	0.557325	0.690685
33	1.04185	1.10314	0.965465	0.764765	0.723498	0.835689	0.972543	1.24855	1.01532	1.15098	1.09937	1.32347	1.23354	1.21491		33	7.05158	1.00737	0.797455	79.7455		33	7.64151	1.09164	0.832958	83.2958			35	0.66817	0.727622	0.931453	1.03458	0.683024	0.986187	0.730303	0.793603	0.686858	0.724407	0.645161	0.625448	1.11545	1.40602	0.718315	0.991259	0.556841	0.704901	0.556957	0.690974
34	1.04748	1.01727	0.991318	0.742084	0.748639	0.772232	1.05521	1.34227	1.0661	1.33475	1.39163	1.60345	1.22688	1.13687		34	7.52725	1.07532	0.851247	85.1247		34	7.94892	1.13556	0.866468	86.6468			36	0.653241	0.712581	0.879284	0.997877	0.681652	0.993056	0.668322	0.800397	0.662181	0.737405	0.63215	0.62423	1.05653	1.32213	0.786512	1.01237	0.606856	0.730675	0.530757	0.670347
35	1.16268	1.16268	1.02084	0.823089	0.747681	0.769944	1.18995	1.23077	1.06374	1.24615	1.36471	1.52706	1.22305	1.20074		35	7.77265	1.11038	0.878999	87.8999		35	7.96044	1.13721	0.867723	86.7723			37	0.664	0.722	0.92296	1.00637	0.676708	0.996326	0.659589	0.741208	0.651275	0.705376	0.636014	0.636901	1.04043	1.33801	0.792229	1.04294	0.60446	0.718696	0.584163	0.725124
36	1.11229	1.00759	0.971022	0.722928	0.741818	0.77	1.06869	1.26358	1.05556	1.36325	1.3599	1.57729	1.26601	1.17857		36	7.57529	1.08218	0.85668	85.668		36	7.88321	1.12617	0.859304	85.9304			38	0.65077	0.698621	0.909918	0.983015	0.717475	1.01694	0.664831	0.804198	0.690693	0.716235	0.622392	0.615339	1.14543	1.41657	0.781638	1.06245	0.618682	0.735448	0.589775	0.670348
37	1.19813	1.19813	1.0191	0.748541	0.744123	0.77396	1.08154	1.16	0.952475	1.16436	1.26128	1.47268	1.23575	1.21891		37	7.4924	1.07034	0.847306	84.7306		37	7.73658	1.10523	0.843321	84.3321			39	0.682687	0.733119	0.903852	1.01395	0.660329	0.99159	0.680096	0.786846	0.715504	0.771884	0.623519	0.646308	1.17995	1.4738	0.866255	1.04938	0.619308	0.723382	0.663706	0.771151
38	1.09652	1.14241	1.00539	0.759978	0.750469	0.908068	1.00146	1.11533	0.978903	1.21308	1.22289	1.19478	1.28072	1.0988		38	7.33636	1.04805	0.82966	82.966		38	7.43243	1.06178	0.810168	81.0168			40	0.666446	0.720988	0.933273	0.999697	0.678827	0.944206	0.689133	0.791265	0.701833	0.751643	0.6256	0.646882	1.10541	1.42393	0.787261	1.03039	0.62867	0.741969	0.586704	0.663196
39	1.12248	1.04031	1.03467	0.780065	0.761249	0.8191	0.981214	1.14884	0.94877	1.24385	1.38095	1.24036	1.28589	1.13366		39	7.51523	1.0736	0.849888	84.9888		39	7.4062	1.05803	0.807308	80.7308			41	0.662394	0.705843	0.895056	1.01244	0.701246	1.04362	0.70719	0.770754	0.707215	0.695713	0.64358	0.672694	1.1164	1.43563	0.767997	1.00699	0.642422	0.737012	0.627098	0.690135
40	1.0571	1.10185	1.00163	0.764002	0.812067	0.813056	0.976119	1.14179	1.16211	1.16421	1.16129	1.30242	1.10905	1.07309		40	7.27936	1.03991	0.823214	82.3214		40	7.36042	1.05149	0.802318	80.2318			42	0.682705	0.720205	0.884744	0.992114	0.730494	0.998115	0.675845	0.779017	0.7042	0.745499	0.651654	0.659528	1.08747	1.38273	0.788884	1.02945	0.63279	0.771601	0.658808	0.737248
41	1.10394	1.15748	0.928227	0.764863	0.707763	0.793607	1.07705	1.21027	0.863971	1.10294	1.24738	1.33543	1.17376	1.1253		41	7.10208	1.01458	0.803166	80.3166		41	7.48989	1.06998	0.816431	81.6431			43	0.673476	0.759313	0.931756	0.971489	0.719136	1.01736	0.699789	0.842495	0.7335	0.760257	0.640415	0.639194	1.08786	1.42312	0.795663	1.03545	0.637743	0.777778	0.621961	0.732607
42	1.21855	1.05031	0.976048	0.745781	0.74929	0.800378	1.01238	1.19659	1.11726	1.26549	1.10883	1.16016	1.18596	1.08744		42	7.36832	1.05262	0.833274	83.3274		42	7.30616	1.04374	0.796403	79.6403			44	0.697039	0.73734	0.890507	1.00971	0.75559	1.01922	0.675826	0.793739	0.743974	0.769905	0.642813	0.671499	1.12493	1.3799	0.864764	1.05087	0.621101	0.754294	0.605913	0.725395
43	1.09335	1.0538	0.995664	0.725203	0.781192	0.776536	1.00468	1.14665	1.17079	1.24494	1.28837	1.40233	1.07028	1.08756		43	7.40433	1.05776	0.837346	83.7346		43	7.43701	1.06243	0.810667	81.0667			45	0.719208	0.723096	0.911738	0.986655	0.775315	0.993122	0.720499	0.77861	0.706117	0.764387	0.658506	0.637163	1.17689	1.40743	0.793814	1.0099	0.630481	0.786421	0.61756	0.70916
44	1.08872	1.06165	0.983862	0.785198	0.734556	0.752896	1.00596	1.1535	1.03404	1.21064	1.3009	1.33032	1.20624	1.10552		44	7.35428	1.05061	0.831687	83.1687		44	7.39972	1.0571	0.806602	80.6602			46	0.673365	0.719549	0.876554	1.00819	0.753535	0.999236	0.694503	0.754052	0.698587	0.753004	0.660674	0.65618	1.12761	1.38515	0.770439	1.02779	0.623008	0.718295	0.624791	0.732471
45	1.09325	1.06592	1.02339	0.758909	0.817097	0.831014	1.06793	1.22275	0.929293	1.15556	1.25629	1.26545	1.23116	1.18391		45	7.41841	1.05977	0.838939	83.8939		45	7.4835	1.06907	0.815734	81.5734			47	0.703875	0.751333	0.912951	0.952684	0.75	1.0054	0.704727	0.777455	0.737052	0.742122	0.66623	0.654098	1.11072	1.39133	0.815263	1.09716	0.621901	0.736226	0.637976	0.726644
46	1.17763	1.13487	0.936407	0.700583	0.707875	0.776557	1.12252	1.20695	1.10185	1.40278	1.37805	1.46098	1.07208	1.09039		46	7.49641	1.07092	0.84776	84.776		46	7.7731	1.11044	0.847302	84.7302			48	0.70246	0.752738	0.901426	0.979375	0.750585	1.03825	0.717791	0.777337	0.711412	0.758961	0.622624	0.642568	1.14533	1.4083	0.786105	1.07242	0.677199	0.745781	0.641309	0.762006
47	1.16092	1.08703	0.88883	0.680254	0.719031	0.789048	0.960961	1.15616	1.09205	1.20711	1.28995	1.3516	1.30693	1.05941		47	7.41868	1.05981	0.838969	83.8969		47	7.3306	1.04723	0.799068	79.9068			49	0.652413	0.710965	0.89172	0.992114	0.735511	1.02373	0.714075	0.81788	0.724837	0.75887	0.636984	0.6435	1.22366	1.47381	0.867555	1.04332	0.657388	0.775161	0.704825	0.779386
48	1.11695	1.14407	0.968114	0.785596	0.708373	0.783631	1.04146	1.29187	1.13704	1.13704	1.22581	1.3871	1.20408	1.06002		48	7.40183	1.0574	0.837063	83.7063		48	7.58934	1.08419	0.827271	82.7271			50	0.681909	0.722373	0.900516	0.944798	0.706096	0.910015	0.676608	0.762127	0.746662	0.750271	0.659127	0.648296	1.15988	1.44779	0.796856	1.04179	0.626075	0.72377	0.659521	0.717108
49	1.17282	1.24497	0.9635	0.713366	0.708756	0.688479	0.943536	1.06984	1.03505	1.2268	1.33945	1.40826	1.06818	1.05144		49	7.23129	1.03304	0.817778	81.7778		49	7.40314	1.05759	0.806975	80.6975			51	0.679531	0.685843	0.890507	0.948741	0.760277	1.03842	0.735349	0.806271	0.717077	0.751809	0.637567	0.665616	1.09954	1.36285	0.79966	1.04934	0.638182	0.758182	0.678524	0.732982
50	1.16695	1.13118	0.876387	0.662967	0.744434	0.797677	1.01074	1.17485	1.00217	1.29565	1.26651	1.30524	1.09759	1.12892		50	7.16479	1.02354	0.810257	81.0257		50	7.49647	1.07092	0.817148	81.7148			52	0.684093	0.743442	0.872611	0.962693	0.759082	0.960994	0.710059	0.784024	0.721827	0.80307	0.634777	0.6622	1.08608	1.37228	0.81376	1.0837	0.639886	0.75471	0.661505	0.745376
51	1.20287	1.28187	0.923409	0.729773	0.72549	0.830392	0.992138	1.10377	1.13175	1.34557	1.10288	1.24897	1.10169	1.07022		51	7.18023	1.02575	0.812004	81.2004		51	7.61057	1.08722	0.829585	82.9585			53	0.688228	0.720754	0.884744	0.940249	0.796684	1.03869	0.680545	0.750921	0.729967	0.772411	0.697326	0.635682	1.25723	1.48365	0.78803	1.01122	0.64882	0.706587	0.665349	0.73386
52	1.22148	1.1896	0.883536	0.686077	0.70298	0.783054	0.939117	1.15677	0.961924	1.23246	1.45074	1.47537	1.24375	1.1275		52	7.40352	1.05765	0.837255	83.7255		52	7.65084	1.09298	0.833975	83.3975			54	0.692238	0.745627	0.872308	0.92205	0.742464	0.946036	0.697761	0.796269	0.739114	0.791882	0.683867	0.667864	1.15719	1.44377	0.839185	1.03598	0.72018	0.779445	0.660453	0.794496
53	1.15994	1.15347	0.948789	0.739537	0.684308	0.705664	1.01274	1.13535	0.93159	1.24748	1.32576	1.39141	1.17703	1.04665		53	7.24015	1.03431	0.81878	81.878		53	7.41957	1.05994	0.808766	80.8766			55	0.693255	0.717883	0.886564	0.949348	0.757977	0.985214	0.675397	0.757285	0.725677	0.766277	0.665915	0.657539	1.18372	1.53083	0.846351	1.06103	0.63897	0.731495	0.624147	0.787543
54	1.19823	1.17876	0.863497	0.69683	0.703947	0.717105	0.96345	1.05409	1.06114	1.36026	1.00579	1.11969	1.13889	1.13005		54	6.93494	0.990706	0.784264	78.4264		54	7.25679	1.03668	0.791022	79.1022			56	0.683987	0.730584	0.840158	0.918411	0.740426	0.995358	0.722928	0.78342	0.727407	0.770741	0.667208	0.649984	1.12387	1.4107	0.817521	1.06154	0.618925	0.722754	0.663613	0.815881
55	1.1908	1.11584	0.883909	0.704104	0.754286	0.726667	0.922727	1.06212	1.05769	1.24359	1.17943	1.22101	1.13178	1.14987		55	7.12063	1.01723	0.805263	80.5263		55	7.2232	1.03189	0.787361	78.7361			57	0.709738	0.762856	0.890507	0.931756	0.780844	0.977927	0.706085	0.766169	0.73991	0.801943	0.670668	0.683647	1.13129	1.3765	0.817757	1.01954	0.59509	0.762448	0.658142	0.754902
56	1.20138	1.19966	0.926471	0.694005	0.677951	0.718207	1.07939	1.16216	1.07991	1.17279	1.38849	1.29257	1.24592	1.11794		56	7.59952	1.08565	0.85942	85.942		56	7.35732	1.05105	0.80198	80.198			58	0.711137	0.740464	0.881104	0.956324	0.763433	0.945883	0.705703	0.7673	0.748339	0.761255	0.688836	0.710553	1.23916	1.3829	0.76898	0.965306	0.626299	0.739878	0.682958	0.737457
57	1.08278	1.07616	0.884492	0.685027	0.748996	0.797189	1.06333	1.17167	0.911111	1.11296	1.24169	1.36807	1.155	1.0825		57	7.0874	1.01249	0.801505	80.1505		57	7.29358	1.04194	0.795032	79.5032			59	0.678798	0.755879	0.840764	0.932059	0.816999	1.04351	0.697925	0.758647	0.752589	0.785873	0.661017	0.653706	1.15412	1.33017	0.842957	1.0385	0.637586	0.741912	0.64452	0.748201
58	1.14464	1.21607	0.832175	0.688402	0.731244	0.744539	1.08559	1.16517	0.96473	1.15145	1.37905	1.27431	1.21361	1.1415		58	7.35104	1.05015	0.831319	83.1319		58	7.38144	1.05449	0.804609	80.4609			60	0.706534	0.754872	0.852593	0.889293	0.76	0.95451	0.670814	0.786953	0.752091	0.790114	0.629063	0.623646	1.20828	1.38611	0.848644	1.03893	0.631285	0.812291	0.667401	0.74141
59	1.2134	1.08818	0.837724	0.697576	0.811668	0.778915	0.972222	1.06373	0.952479	1.08471	1.05533	1.08607	1.10446	1.1707		59	6.94728	0.992469	0.78566	78.566		59	6.96988	0.995697	0.759747	75.9747			61	0.719829	0.749515	0.842887	0.904762	0.849805	0.936965	0.705681	0.786885	0.7429	0.801943	0.682194	0.674265	1.21921	1.45012	0.835927	1.07114	0.660577	0.76836	0.647782	0.801932
60	1.25461	1.23616	0.853235	0.645976	0.78692	0.825949	0.987382	1.19243	1.03983	1.15933	1.14502	1.27489	1.29275	1.24213		60	7.35975	1.05139	0.832305	83.2305		60	7.57687	1.08241	0.825912	82.5912			62	0.721949	0.771271	0.821049	0.911738	0.799843	0.994125	0.751426	0.800326	0.772028	0.780652	0.65148	0.691054	1.16272	1.3497	0.801382	1.02461	0.621426	0.766679	0.707919	0.78624
61	1.19753	1.23104	0.824775	0.638433	0.720773	0.775845	0.968852	1.10984	1.03512	1.08264	1.10571	1.17125	1.22148	1.12081		61	7.07424	1.01061	0.800017	80.0017		61	7.12985	1.01855	0.777185	77.7185			63	0.700829	0.78831	0.872915	0.905369	0.721406	0.94745	0.719793	0.774245	0.711288	0.752894	0.642905	0.656895	1.16636	1.3849	0.856329	1.04074	0.622683	0.732097	0.615798	0.724979
62	1.21229	1.16201	0.862591	0.67134	0.714153	0.662942	0.966561	1.11465	1.03158	1.23579	1.05778	1.25556	1.24967	1.15345		62	7.09463	1.01352	0.802322	80.2322		62	7.25573	1.03653	0.790907	79.0907			64	0.722133	0.773072	0.831362	0.925993	0.757903	0.938776	0.728649	0.746506	0.726408	0.748354	0.648301	0.647641	1.24874	1.40932	0.801775	0.997887	0.664501	0.804356	0.666526	0.744393
63	1.2196	1.17967	0.834208	0.658972	0.702783	0.746521	1.10208	1.15744	1.08159	1.14226	1.23678	1.30805	1.24762	1.19184		63	7.42466	1.06067	0.839645	83.9645		63	7.38475	1.05496	0.80497	80.497			65	0.703152	0.759041	0.831059	0.916591	0.768196	0.951741	0.779485	0.831395	0.741225	0.802465	0.660944	0.65038	1.14277	1.32153	0.841506	1.04159	0.680199	0.782842	0.654145	0.721934
64	1.15084	1.27747	0.86238	0.697688	0.71133	0.692611	0.980519	1.14286	0.874307	0.885397	1.11916	1.17523	1.06139	1		64	6.75993	0.965704	0.764472	76.4472		64	6.87125	0.981608	0.748997	74.8997			66	0.693726	0.729848	0.850773	0.878071	0.815495	0.935304	0.695227	0.755086	0.743284	0.775373	0.657115	0.65448	1.17438	1.36921	0.834245	1.07362	0.633421	0.761761	0.680842	0.766786
65	1.12478	1.0312	0.814795	0.653348	0.765306	0.75	1.05324	1.18469	0.965517	1.12373	1.04565	1.0913	1.13147	1.10359		65	6.90077	0.985825	0.7804	78.04		65	6.93786	0.991123	0.756257	75.6257			67	0.719855	0.767685	0.840764	0.88626	0.785917	0.965196	0.704168	0.786726	0.728112	0.770595	0.612052	0.633876	1.23197	1.40313	0.884905	1.0571	0.680851	0.810832	0.684773	0.804096
66	1.15217	1.17391	0.895882	0.733529	0.717325	0.723404	1.14625	1.30165	1.17279	1.21814	0.931034	1.24544	1.03956	1.04944		66	7.05501	1.00786	0.797842	79.7842		66	7.44551	1.06364	0.811594	81.1594			68	0.723953	0.763445	0.831362	0.881104	0.840928	0.995118	0.727791	0.777506	0.740968	0.772399	0.644192	0.661883	1.14864	1.31239	0.830844	1.02944	0.656957	0.823304	0.680842	0.801701
67	1.15263	1.14211	0.82242	0.635411	0.798774	0.73238	1.02972	1.16958	1.00199	1.02386	1.14706	1.30882	1.10448	1.16825		67	7.05707	1.00815	0.798075	79.8075		67	7.18041	1.02577	0.782696	78.2696			69	0.687608	0.735255	0.871095	0.878678	0.793902	1.00325	0.723896	0.773009	0.780008	0.812571	0.644854	0.672147	1.18679	1.38805	0.909254	1.07367	0.659491	0.823092	0.685727	0.707115
68	1.25294	1.19412	0.884872	0.654616	0.731151	0.72619	1.06931	1.16667	1.02802	1.15948	0.991667	1.1125	1.06733	1.10224		68	7.02529	1.00361	0.794481	79.4481		68	7.11582	1.01655	0.775655	77.5655			70	0.707741	0.772907	0.856233	0.872005	0.747198	0.914573	0.699674	0.744091	0.756079	0.780771	0.659857	0.696289	1.16208	1.40426	0.81036	1.08604	0.592189	0.742771	0.715638	0.825146
69	1.2556	1.18657	0.832518	0.70745	0.721451	0.721451	1.02824	1.13289	1.09111	1.24444	1.10092	1.19725	1.19209	1.26836		69	7.22192	1.0317	0.816718	81.6718		69	7.45841	1.06549	0.813	81.3
70	1.26838	1.11213	0.820256	0.657763	0.729064	0.745813	1.08932	1.17513	1.0708	1.10619	1.10648	1.22917	1.16734	1.15385		70	7.25164	1.03595	0.820079	82.0079		70	7.18005	1.02572	0.782657	78.2657
Total
		FRAP											second
	2024-03-12	2024-04-03	2024-03-05	2024-02-20								2024-03-12	2024-04-03	2024-03-04
	R1	R2	R3	R4				FRAP	SD			R1	R2	R3	R4				Control	SD
1	1.26323	0.904105	1.32678		3.49412	1.16471	1	100	0.186091		1	1.31056	1.0049	1.35999		3.67546	1.22515	1	100	0.157042
2	1.28742	0.909347	1.35099		3.54776	1.18259	1.01535	101.535	0.194945		2	1.31967	0.993451	1.37074		3.68386	1.22795	1.00229	100.229	0.167124
3	1.23938	0.921971	1.32437		3.48572	1.16191	0.997595	99.7595	0.173172		3	1.30154	0.996116	1.38364		3.68129	1.2271	1.00159	100.159	0.166732
4	1.22848	0.899774	1.29575		3.424	1.14133	0.979933	97.9933	0.173002		4	1.30352	0.983095	1.31227		3.59888	1.19963	0.979165	97.9165	0.153154
5	1.26649	0.900177	1.32894		3.49561	1.1652	1.00043	100.043	0.189127		5	1.29686	0.975354	1.31028		3.58249	1.19416	0.974706	97.4706	0.154819
6	1.24167	0.906872	1.3321		3.48063	1.16021	0.99614	99.614	0.182903		6	1.33059	0.984005	1.33368		3.64827	1.21609	0.992603	99.2603	0.164114
7	1.24917	0.9347	1.3024		3.48627	1.16209	0.997753	99.7753	0.162251		7	1.32062	0.985823	1.29038		3.59682	1.19894	0.978604	97.8604	0.151202
8	1.28482	0.900194	1.29241		3.47743	1.15914	0.995222	99.5222	0.18313		8	1.31884	0.968241	1.30642		3.59351	1.19784	0.977703	97.7703	0.162427
9	1.31205	0.899075	1.27126		3.48238	1.16079	0.99664	99.664	0.185811		9	1.32516	0.981866	1.2978		3.60483	1.20161	0.980782	98.0782	0.155783
10	1.30445	0.924269	1.26971		3.49842	1.16614	1.00123	100.123	0.171617		10	1.30014	1.00401	1.23036		3.5345	1.17817	0.961649	96.1649	0.126399
11	0.297227	0.214459	0.25982		0.771506	0.257169	0.220801	22.0801	0.0338419		11	1.21732	0.937349	1.25417		3.40884	1.13628	0.927458	92.7458	0.141467
12	0.591352	0.363225	0.567238		1.52182	0.507272	0.435536	43.5536	0.102331		12	1.20871	0.947139	1.26169		3.41754	1.13918	0.929827	92.9827	0.137505
13	0.754004	0.452352	0.689657		1.89601	0.632004	0.542629	54.2629	0.129721		13	1.2349	0.937552	1.21306		3.38551	1.1285	0.921112	92.1112	0.135317
14	0.835095	0.509014	0.776643		2.12075	0.706917	0.606949	60.6949	0.141959		14	1.19672	0.94279	1.22707		3.36657	1.12219	0.915959	91.5959	0.127459
15	0.847973	0.526006	0.81293		2.18691	0.72897	0.625883	62.5883	0.144228		15	1.1562	0.920285	1.1969		3.27339	1.09113	0.890606	89.0606	0.121942
16	0.949499	0.561595	0.878795		2.38989	0.79663	0.683974	68.3974	0.168683		16	1.21643	0.908667	1.18363		3.30872	1.10291	0.90022	90.022	0.138
17	0.934138	0.591099	0.87783		2.40307	0.801022	0.687746	68.7746	0.150208		17	1.1518	0.919751	1.22078		3.29233	1.09744	0.895759	89.5759	0.128764
18	0.993485	0.59793	0.88057		2.47199	0.823995	0.70747	70.747	0.166366		18	1.16915	0.917961	1.13908		3.2262	1.0754	0.877768	87.7768	0.112001
19	0.97565	0.606893	0.880347		2.46289	0.820963	0.704867	70.4867	0.156291		19	1.18641	0.908251	1.15991		3.25457	1.08486	0.885486	88.5486	0.125346
20	0.998624	0.644533	0.911824		2.55498	0.851661	0.731223	73.1223	0.150687		20	1.18967	0.918876	1.16294		3.27149	1.0905	0.890089	89.0089	0.121843
21	1.02188	0.641568	0.965218		2.62867	0.876223	0.752312	75.2312	0.167531		21	1.16571	0.902239	1.16636		3.23431	1.0781	0.879973	87.9973	0.124354
22	1.00526	0.652494	0.936374		2.59413	0.86471	0.742427	74.2427	0.152672		22	1.12546	0.904328	1.11408		3.14386	1.04795	0.855366	85.5366	0.101665
23	1.0017	0.651775	0.954753		2.60823	0.869409	0.746462	74.6462	0.15508		23	1.11348	0.883051	1.14522		3.14175	1.04725	0.854791	85.4791	0.116827
24	1.05607	0.676602	0.933163		2.66583	0.88861	0.762948	76.2948	0.158086		24	1.15148	0.900694	1.09602		3.14819	1.0494	0.856544	85.6544	0.107559
25	1.0303	0.672444	0.933836		2.63658	0.878861	0.754577	75.4577	0.151178		25	1.09512	0.889085	1.09203		3.07623	1.02541	0.836964	83.6964	0.0964042
26	1.04401	0.684388	0.983287		2.71169	0.903895	0.776071	77.6071	0.157182		26	1.14315	0.880054	1.08241		3.10561	1.0352	0.844958	84.4958	0.112475
27	1.04958	0.70478	0.991586		2.74595	0.915315	0.785876	78.5876	0.150742		27	1.13821	0.889638	1.0971		3.12494	1.04165	0.850218	85.0218	0.10879
28	1.07269	0.693222	0.924581		2.69049	0.89683	0.770005	77.0005	0.156153		28	1.13466	0.8868	1.06129		3.08275	1.02758	0.838737	83.8737	0.103956
29	1.08874	0.725621	0.96254		2.77691	0.925635	0.794737	79.4737	0.150524		29	1.12485	0.90833	1.09587		3.12905	1.04302	0.851334	85.1334	0.0959685
30	1.0676	0.717079	0.963545		2.74822	0.916074	0.786528	78.6528	0.146983		30	1.11859	0.877265	1.07048		3.06634	1.02211	0.834273	83.4273	0.104288
31	1.05251	0.708728	0.976536		2.73778	0.912592	0.783538	78.3538	0.147453		31	1.08659	0.869198	1.05423		3.01001	1.00334	0.818948	81.8948	0.0957658
32	1.0362	0.712051	0.997293		2.74554	0.91518	0.78576	78.576	0.144509		32	1.0772	0.887954	1.0348		2.99995	0.999984	0.816211	81.6211	0.0810862
33	1.00737	0.721124	0.972063		2.70056	0.900185	0.772886	77.2886	0.127434		33	1.09164	0.885335	1.05738		3.03435	1.01145	0.825571	82.5571	0.0902686
34	1.07532	0.733729	0.977146		2.7862	0.928732	0.797395	79.7395	0.143595		34	1.13556	0.87536	1.06013		3.07105	1.02368	0.835554	83.5554	0.109308
35	1.11038	0.729253	1.00205		2.84168	0.947226	0.813274	81.3274	0.16035		35	1.13721	0.8685	1.0683		3.074	1.02467	0.836359	83.6359	0.113954
36	1.08218	0.715749	0.994956		2.79289	0.930963	0.799311	79.9311	0.156291		36	1.12617	0.860107	1.0333		3.01958	1.00653	0.821552	82.1552	0.110258
37	1.07034	0.723183	1.04256		2.83609	0.945363	0.811674	81.1674	0.157514		37	1.10523	0.863295	1.0685		3.03702	1.01234	0.826298	82.6298	0.106453
38	1.04805	0.739161	1.00443		2.79164	0.930547	0.798954	79.8954	0.136497		38	1.06178	0.871916	1.04648		2.98017	0.993392	0.81083	81.083	0.0861227
39	1.0736	0.759521	0.998992		2.83212	0.944039	0.810538	81.0538	0.133982		39	1.05803	0.896142	1.02854		2.98271	0.994235	0.811519	81.1519	0.0703997
40	1.03991	0.740316	1.0081		2.78833	0.929442	0.798005	79.8005	0.134361		40	1.05149	0.871417	1.01421		2.93712	0.97904	0.799116	79.9116	0.0776073
41	1.01458	0.74706	0.997521		2.75916	0.919721	0.789659	78.9659	0.122289		41	1.06998	0.877083	1.0507		2.99777	0.999257	0.815618	81.5618	0.0867482
42	1.05262	0.749759	0.990564		2.79294	0.93098	0.799326	79.9326	0.130623		42	1.04374	0.881551	1.02467		2.94996	0.983318	0.802608	80.2608	0.0723806
43	1.05776	0.75413	1.01295		2.82484	0.941613	0.808455	80.8455	0.133827		43	1.06243	0.895906	1.02346		2.9818	0.993933	0.811272	81.1272	0.0711176
44	1.05061	0.762246	0.967133		2.77999	0.926663	0.795619	79.5619	0.121153		44	1.0571	0.891187	1.03561		2.9839	0.994632	0.811843	81.1843	0.0736715
45	1.05977	0.771013	0.988545		2.81933	0.939777	0.806878	80.6878	0.122826		45	1.06907	0.879594	1.02423		2.97289	0.990963	0.808848	80.8848	0.0808504
46	1.07092	0.750307	0.995047		2.81627	0.938757	0.806002	80.6002	0.136807		46	1.11044	0.875392	1.0384		3.02423	1.00808	0.822817	82.2817	0.0983254
47	1.05981	0.766069	1.0083		2.83418	0.944728	0.811129	81.1129	0.128069		47	1.04723	0.883446	1.03305		2.96372	0.987907	0.806354	80.6354	0.0740918
48	1.0574	0.765624	0.978371		2.8014	0.9338	0.801747	80.1747	0.123218		48	1.08419	0.893774	1.00896		2.98693	0.995643	0.812668	81.2668	0.0783058
49	1.03304	0.780897	0.958165		2.7721	0.924035	0.793362	79.3362	0.105729		49	1.05759	0.901873	1.02617		2.98563	0.99521	0.812315	81.2315	0.0672348
50	1.02354	0.761325	1.01971		2.80457	0.934858	0.802655	80.2655	0.122716		50	1.07092	0.866833	1.0459		2.98366	0.994553	0.811778	81.1778	0.0908872
51	1.02575	0.763621	1.03369		2.82306	0.941019	0.807945	80.7945	0.125481		51	1.08722	0.880005	1.05886		3.02608	1.00869	0.823321	82.3321	0.0917316
52	1.05765	0.758368	0.992438		2.80845	0.936151	0.803765	80.3765	0.128499		52	1.09298	0.887248	1.01967		2.99989	0.999964	0.816195	81.6195	0.0851359
53	1.03431	0.783692	0.966267		2.78427	0.928089	0.796843	79.6843	0.105815		53	1.05994	0.879402	1.02061		2.95995	0.986651	0.805328	80.5328	0.0775172
54	0.990706	0.780476	0.97639		2.74757	0.915858	0.786342	78.6342	0.0959071		54	1.03668	0.892342	1.02221		2.95123	0.983744	0.802956	80.2956	0.0649009
55	1.01723	0.769797	1.00615		2.79318	0.931059	0.799394	79.9394	0.114119		55	1.03189	0.894444	1.01904		2.94537	0.98179	0.801361	80.1361	0.0619852
56	1.08565	0.760604	0.97995		2.8262	0.942067	0.808844	80.8844	0.135374		56	1.05105	0.885938	1.00929		2.94627	0.98209	0.801606	80.1606	0.070095
57	1.01249	0.770004	0.995608		2.7781	0.926032	0.795078	79.5078	0.110544		57	1.04194	0.883769	1.02412		2.94983	0.983278	0.802575	80.2575	0.0707382
58	1.05015	0.781595	1.00972		2.84147	0.947156	0.813214	81.3214	0.118227		58	1.05449	0.870732	1.02833		2.95355	0.984517	0.803587	80.3587	0.0811641
59	0.992469	0.772727	0.973757		2.73895	0.912985	0.783875	78.3875	0.0994706		59	0.995697	0.878846	0.98419		2.85873	0.952911	0.777789	77.7789	0.0525821
60	1.05139	0.772671	0.999901		2.82396	0.941322	0.808205	80.8205	0.121093		60	1.08241	0.877814	1.01299		2.97322	0.991072	0.808937	80.8937	0.0849523
61	1.01061	0.790679				0		0			61	1.01855	0.894589
62	1.01352	0.781122				0		0			62	1.03653	0.88764
63	1.06067	0.763031				0		0			63	1.05496	0.870787
64	0.965704	0.77963				0		0			64	0.981608	0.87363
65	0.985825	0.780268				0		0			65	0.991123	0.877952
66	1.00786	0.777851				0		0			66	1.06364	0.869954
67	1.00815	0.787337				0		0			67	1.02577	0.888551
68	1.00361	0.782648				0		0			68	1.01655	0.881828
69	1.0317	0.794263				0		0			69	1.06549	0.886684
70	1.03595	0.770705				0		0			70	1.02572	0.883885
71		FRAP				0		0
72						0		0
73						0		0
74						0		0
	Diagramm			Control	SD
	FRAP	SD		100	0.157042	5.23472
0	100	0.186091	6.20302	100.229	0.167124	5.57082
1	101.535	0.194945	6.49816	100.159	0.166732	5.55772
2	99.7595	0.173172	5.77239	97.9165	0.153154	5.10513
3	97.9933	0.173002	5.76675	97.4706	0.154819	5.16065
4	100.043	0.189127	6.30423	99.2603	0.164114	5.47047
5	99.614	0.182903	6.09675	97.8604	0.151202	5.04006
6	99.7753	0.162251	5.40835	97.7703	0.162427	5.41424
7	99.5222	0.18313	6.10433	98.0782	0.155783	5.19277
8	99.664	0.185811	6.19369	96.1649	0.126399	4.21331
9	100.123	0.171617	5.72056	92.7458	0.141467	4.71557
10	22.0801	0.0338419	1.12806	92.9827	0.137505	4.5835
11	43.5536	0.102331	3.41103	92.1112	0.135317	4.51058
12	54.2629	0.129721	4.32404	91.5959	0.127459	4.24864
13	60.6949	0.141959	4.73196	89.0606	0.121942	4.06474
14	62.5883	0.144228	4.80761	90.022	0.138	4.60002
15	68.3974	0.168683	5.62275	89.5759	0.128764	4.29213
16	68.7746	0.150208	5.00692	87.7768	0.112001	3.73337
17	70.747	0.166366	5.54554	88.5486	0.125346	4.17821
18	70.4867	0.156291	5.20971	89.0089	0.121843	4.06144
19	73.1223	0.150687	5.0229	87.9973	0.124354	4.14515
20	75.2312	0.167531	5.58436	85.5366	0.101665	3.38884
21	74.2427	0.152672	5.08906	85.4791	0.116827	3.89424
22	74.6462	0.15508	5.16933	85.6544	0.107559	3.5853
23	76.2948	0.158086	5.26953	83.6964	0.0964042	3.21347
24	75.4577	0.151178	5.03928	84.4958	0.112475	3.74915
25	77.6071	0.157182	5.23941	85.0218	0.10879	3.62633
26	78.5876	0.150742	5.02473	83.8737	0.103956	3.46521
27	77.0005	0.156153	5.2051	85.1334	0.0959685	3.19895
28	79.4737	0.150524	5.01747	83.4273	0.104288	3.47628
29	78.6528	0.146983	4.89943	81.8948	0.0957658	3.19219
30	78.3538	0.147453	4.9151	81.6211	0.0810862	2.70287
31	78.576	0.144509	4.81697	82.5571	0.0902686	3.00895
32	77.2886	0.127434	4.24778	83.5554	0.109308	3.64359
33	79.7395	0.143595	4.78649	83.6359	0.113954	3.79848
34	81.3274	0.16035	5.34499	82.1552	0.110258	3.67528
35	79.9311	0.156291	5.20968	82.6298	0.106453	3.54842
36	81.1674	0.157514	5.25045	81.083	0.0861227	2.87076
37	79.8954	0.136497	4.5499	81.1519	0.0703997	2.34666
38	81.0538	0.133982	4.46607	79.9116	0.0776073	2.58691
39	79.8005	0.134361	4.47871	81.5618	0.0867482	2.89161
40	78.9659	0.122289	4.07629	80.2608	0.0723806	2.41269
41	79.9326	0.130623	4.3541	81.1272	0.0711176	2.37059
42	80.8455	0.133827	4.4609	81.1843	0.0736715	2.45572
43	79.5619	0.121153	4.03844	80.8848	0.0808504	2.69501
44	80.6878	0.122826	4.0942	82.2817	0.0983254	3.27751
45	80.6002	0.136807	4.56022	80.6354	0.0740918	2.46973
46	81.1129	0.128069	4.26895	81.2668	0.0783058	2.61019
47	80.1747	0.123218	4.10725	81.2315	0.0672348	2.24116
48	79.3362	0.105729	3.5243	81.1778	0.0908872	3.02957
49	80.2655	0.122716	4.09055	82.3321	0.0917316	3.05772
50	80.7945	0.125481	4.18271	81.6195	0.0851359	2.83786
51	80.3765	0.128499	4.2833	80.5328	0.0775172	2.58391
52	79.6843	0.105815	3.52716	80.2956	0.0649009	2.16336
53	78.6342	0.0959071	3.1969	80.1361	0.0619852	2.06617
54	79.9394	0.114119	3.80397	80.1606	0.070095	2.3365
55	80.8844	0.135374	4.51247	80.2575	0.0707382	2.35794
56	79.5078	0.110544	3.6848	80.3587	0.0811641	2.70547
57	81.3214	0.118227	3.9409	77.7789	0.0525821	1.75274
58	78.3875	0.0994706	3.31569	80.8937	0.0849523	2.83174
59	80.8205	0.121093	4.03643			0
[truncated: 47 more columns]

## Sheet: 1F
FRAP
	R1																														R2
	1	control other side	2	control other side	3	control side	4	control side	5	control side	6	control side	7	control side	8	control side			1	2	3	4	5	6	7	8			backround
1	1426	1564	1258	1357	1705	1655	942	1029	999	1009	965	975	1162	1293	1527	1652		1	1718	1387	1236	942	1208	902	1054	887		1	454			bleached parasite	second parasite double vacuole
2	1420	1488	1170	1269	1588	1607	960	1044	990	905	997	996	1147	1237	1503	1608		2	1732	1346	1205	905	1141	909	1034	895		2	452			1	second	2	second	3	second	4	second	5	second	6	second	7	second				1
3	1386	1467	1209	1260	1595	1630	918	1046	995	940	996	989	1109	1241	1488	1650		3	1621	1300	1220	896	1156	892	1033	875		3	436		1	2625	2329	1258	1260	2571	2767	1881	1766	1326	1169	1352	1793	1943	1879			1	2106
4	1422	1472	1183	1258	1572	1606	935	998	1004	940	956	1008	1098	1224	1501	1571		4	1581	1330	1219	947	1146	880	1047	856		4	409		2	2674	2349	1223	1294	2604	2764	1903	1781	1302	1231	1354	1841	1884	1803			2	2092
5	1341	1459	1158	1282	1658	1634	909	1021	996	937	954	972	1184	1169	1516	1578		5	1659	1258	1210	950	1101	878	982	865		5	420		3	2658	2361	1281	1260	2570	2805	1993	1784	1277	1224	1357	1832	1912	1733			3	2123
6	1346	1465	1160	1288	1556	1550	950	1074	951	936	993	957	1104	1194	1464	1578		6	1666	1320	1160	872	1119	859	991	859		6	408		4	2569	2377	1285	1288	2636	2806	1839	1778	1249	1182	1444	1768	1840	1936			4	2207
7	1339	1473	1094	1211	1589	1605	922	1001	947	933	920	961	1124	1214	1504	1564		7	1659	1225	1144	891	1109	856	996	841		7	431		5	2559	2422	1259	1251	2532	2865	1897	1790	1228	1211	1367	1802	1886	1808			5	2290
8	1335	1466	1100	1229	1591	1604	914	1041	959	930	934	993	1119	1201	1457	1528		8	1611	1230	1145	865	1137	846	1003	829		8	421		6	2605	2456	1311	1251	2684	2689	1885	1742	1246	1175	1310	1798	1923	1793			6	2277
9	1286	1448	1116	1251	1535	1541	870	1021	964	944	986	938	1094	1166	1480	1567		9	1602	1220	1155	929	1091	891	1028	862					7	2546	2504	1336	1271	2565	2797	1917	1790	1275	1191	1359	1775	1895	1846			7	2282
10	1312	1444	1101	1205	1593	1539	908	1023	921	929	944	927	1108	1154	1425	1555		10	1596	1255	1141	883	1121	874	1030	852					8	2545	2495	1321	1288	2592	2706	1883	1761	1271	1220	1357	1751	1834	1922			8	2303
11	1297	1440	1086	1205	1504	1528	922	1078	930	926	923	954	1099	1193	1438	1519		11	1675	1203	1203	875	1092	849	983	829					9	2614	2462	1300	1249	2527	2799	1848	1790	1318	1204	1361	1719	1867	1878			9	2203
12	1302	1422	1088	1191	1553	1504	848	996	923	921	956	960	1055	1161	1407	1517		12	1553	1205	1133	899	1103	858	1002	848					10	2635	2567	1300	1270	2538	2647	1928	1763	1331	1210	1380	1767	1899	1844			10	2236
13	1297	1349	1082	1159	1570	1522	895	1000	959	915	931	944	1085	1172	1414	1484		13	1565	1169	1145	879	1077	870	976	842					11	1031	2082	792	1163	951	2615	994	1739	850	1154	835	1653	995	1609			11	2211
14	1316	1369	1038	1116	1527	1497	865	1022	915	925	940	1026	1109	1173	1470	1512		14	1636	1205	1097	883	1072	846	1005	834					12	1253	1998	898	1187	1088	2540	1169	1739	925	1114	962	1595	1163	1481			12	2289
15	1309	1338	1067	1187	1536	1500	882	1016	916	860	928	951	1090	1177	1489	1498		15	1544	1166	1130	881	1084	844	959	853					13	1459	1951	979	1111	1180	2500	1270	1658	1006	1065	1025	1556	1261	1476			13	2286
16	1324	1329	1079	1139	1513	1439	887	1042	918	876	930	955	1110	1164	1399	1492		16	1520	1165	1166	888	1121	853	963	824					14	1487	1965	985	1073	1275	2440	1309	1704	1045	1086	1077	1449	1309	1474			14	2244
17	1260	1403	1062	1198	1536	1523	863	1039	936	889	943	994	1126	1151	1378	1516		17	1490	1172	1135	856	1095	853	949	833					15	1537	1923	1011	1058	1410	2441	1345	1642	1035	1039	1119	1454	1319	1374			15	2255
18	1322	1394	1050	1105	1504	1482	866	994	907	898	922	942	1084	1172	1390	1514		18	1560	1152	1159	875	1070	878	991	837					16	1570	1978	1024	1084	1390	2283	1362	1577	1041	1045	1101	1441	1364	1419			16	2192
19	1287	1355	1023	1123	1503	1476	887	983	906	889	923	906	1090	1138	1358	1505		19	1545	1136	1097	857	1064	907	920	844					17	1644	1890	1003	1035	1477	2313	1448	1629	1066	1058	1121	1425	1330	1379			17	2254
20	1278	1373	1022	1160	1502	1506	898	1000	905	880	938	898	1067	1135	1377	1486		20	1486	1141	1111	862	1103	883	940	823					18	1567	1916	979	1022	1518	2208	1456	1598	1082	1016	1166	1417	1381	1448			18	2194
21	638	1097	603	1060	704	1268	507	1010	572	802	539	864	625	1131	653	1263		21	1468	1159	1104	871	1119	840	945	845					19	1607	1917	1028	1026	1593	2230	1404	1544	1111	1066	1085	1393	1365	1431			19	2179
22	648	1056	616	1033	763	1265	505	951	570	797	544	864	639	1128	677	1292		22	1522	1159	1095	897	1098	857	924	824					20	1589	1867	1046	1026	1547	2211	1444	1592	1112	1059	1138	1373	1398	1420			20	2193
23	639	1046	610	1042	702	1223	506	935	567	809	552	873	672	1128	669	1213		23	1496	1098	1091	872	1062	845	919	771					21	1631	1871	999	1036	1527	2135	1460	1572	1045	1119	1150	1404	1360	1386			21	2171
24	668	1022	610	1095	720	1198	503	980	554	779	545	849	671	1093	679	1217		24	1510	1107	1075	858	1060	866	926	798					22	1575	1897	1033	1009	1580	2092	1464	1593	1065	1054	1128	1355	1425	1362			22	2271
25	650	1031	606	1000	699	1206	502	975	551	783	558	837	666	1078	709	1224		25	1457	1103	1107	864	1058	831	926	790					23	1610	1859	1039	1038	1668	2045	1498	1548	1079	1017	1125	1358	1370	1373			23	2303
26	640	1024	639	992	766	1203	502	961	603	757	551	822	659	1065	679	1278		26	1500	1095	1093	907	1063	830	909	827					24	1585	1792	1030	1060	1605	1963	1478	1555	1117	1033	1158	1336	1336	1391			24	2211
27	670	1029	625	1027	718	1202	501	955	567	784	562	829	665	1070	711	1165		27	1462	1112	1061	878	1034	857	915	821					25	1639	1835	1031	1038	1601	2067	1519	1530	1114	1034	1143	1369	1360	1353			25	2185
28	676	1021	620	1053	754	1152	499	957	579	762	561	822	689	1059	693	1167		28	1491	1101	1066	853	1085	874	950	766					26	1640	1834	1075	1026	1624	2001	1505	1595	1077	1047	1118	1315	1319	1349			26	2199
29	661	1012	625	994	743	1162	508	959	579	776	581	827	685	1044	705	1162		29	1478	1091	1048	865	1084	868	897	793					27	1629	1884	1023	994	1634	2002	1535	1524	1051	1001	1141	1360	1319	1384			27	2191
30	655	1070	606	1016	746	1194	512	961	615	752	591	799	681	1067	688	1182		30	1500	1097	1113	858	1087	829	968	806					28	1623	1830	1038	1010	1693	1970	1485	1470	1075	1020	1124	1350	1344	1384			28	2104
31	646	993	620	996	741	1121	520	933	591	747	588	835	709	1128	731	1184		31	1437	1092	1055	840	1029	825	980	800					29	1662	1831	1013	1022	1651	1958	1473	1469	1086	1030	1070	1350	1379	1453			29	2248
32	670	993	613	986	732	1158	524	964	585	717	576	808	730	1035	732	1131		32	1448	1066	1093	857	1094	821	949	811					30	1604	1759	1020	1015	1638	1957	1509	1472	1082	1012	1106	1356	1383	1465			30	2147
33	663	1023	625	1011	736	1130	503	926	581	743	613	815	706	1017	730	1184		33	1429	1047	1059	855	1025	803	932	785					31	1583	1775	1017	1022	1677	1921	1513	1543	1134	1044	1113	1294	1278	1455			31	2076
34	685	1014	624	1013	744	1130	498	986	591	760	559	814	715	1043	739	1155		34	1455	1092	1080	844	1034	814	891	800					32	1580	1748	1058	989	1619	1840	1532	1464	1089	1012	1100	1318	1339	1441			32	2169
35	666	1019	612	1037	740	1137	536	918	609	736	570	824	712	1038	729	1130		35	1374	1103	1080	849	1043	822	897	771					33	1641	1736	1032	1017	1653	1879	1547	1440	1061	1072	1101	1246	1351	1402			33	2111
36	704	976	609	1004	749	1142	524	973	610	743	609	819	733	1047	740	1130		36	1390	1044	1079	846	1048	876	902	793					34	1566	1758	1027	1015	1644	1889	1524	1499	1043	1038	1089	1295	1304	1392			34	2108
37	678	977	662	967	764	1100	495	936	623	724	574	819	723	1074	734	1090		37	1394	1054	1077	864	1012	835	919	781					35	1549	1775	1042	1013	1660	1888	1532	1477	1112	1070	1092	1334	1369	1443			35	2111
38	691	991	618	941	738	1108	505	926	623	747	583	787	732	1036	739	1137		38	1423	1026	1064	829	1009	794	929	807					36	1565	1784	1013	1005	1702	1886	1531	1429	1055	1056	1130	1278	1322	1436			36	2143
39	680	957	614	939	755	1118	521	919	615	722	575	811	733	1014	762	1119		39	1410	1045	1078	846	1064	803	933	790					37	1580	1795	1033	1014	1652	1881	1468	1486	1031	1012	1112	1261	1332	1421			37	2187
40	692	966	623	948	737	1099	502	930	604	741	584	785	751	1013	760	1119		40	1301	1046	1053	828	1013	795	927	771					38	1581	1745	975	1038	1617	1871	1583	1441	1037	1024	1091	1306	1303	1291			38	2095
41	702	973	608	978	778	1097	507	920	630	768	609	767	721	1033	754	1105		41	1395	1075	1053	819	1054	813	922	787					39	1559	1740	994	997	1691	1844	1558	1474	1036	1041	1107	1287	1303	1319			39	2138
42	675	943	602	963	767	1089	530	916	602	718	580	771	745	994	735	1120		42	1361	1051	1060	828	1033	812	938	789					40	1549	1755	1032	992	1611	1872	1493	1432	1031	1046	1082	1184	1330	1458			40	2191
43	713	959	610	945	762	1087	490	876	604	746	587	785	764	996	778	1107		43	1391	1046	1068	838	1023	799	895	787					41																	41
44	692	954	616	915	764	1077	498	908	620	701	597	760	753	1012	792	1066		44	1366	1072	1038	831	1019	792	907	774					42																	42
45	705	938	615	921	768	1082	493	884	629	718	596	783	755	1014	781	1059		45	1374	1047	1004	830	1004	813	868	831					43																	43
46	698	930	615	937	755	1079	513	887	611	740	600	810	765	985	787	1074		46	1399	1034	1018	803	1041	841	912	807					44																	44
47	709	950	607	933	777	1064	515	878	628	709	575	769	734	1029	781	1143		47	1397	1072	1020	832	1014	805	855	770					45																	45
48	683	948	607	936	781	1085	520	917	643	737	612	775	750	1032	779	1099		48	1392	1039	1029	814	1027	816	881	740										backround substracktion
49	702	938	630	886	797	1079	515	867	635	679	584	753	730	1004	788	1105		49	1361	1019	1023	811	1018	871	884	768
50	687	906	603	893	775	1069	508	894	606	663	606	750	749	1002	786	1027		50	1369	1022	1024	820	1013	809	930	776
51	703	882	630	912	757	1045	496	903	620	703	604	773	748	987	814	1052		51	1359	1020	1043	839	998	831	848	768						bleached parasite	second parasite double vacuole
52	696	903	613	897	799	1057	507	843	629	709	609	725	757	973	813	1032		52	1350	1024	1049	822	983	797	893	771						1	second	2	second	3	second	4	second	5	second	6	second	7	second				1
53	699	951	624	961	778	1052	490	851	604	685	604	735	767	949	799	1031		53	1426	1049	1062	913	996	806	917	764					1	1837	1541	563	565	1825	2021	1091	976	623	466	660	1101	1106	1042			1	1318
54	682	927	601	935	805	1045	503	826	627	683	613	721	760	966	818	1068		54	1381	1033	1000	808	973	851	920	781					2	1886	1561	528	599	1858	2018	1113	991	599	528	662	1149	1047	966			2	1304
55	717	887	640	938	810	1043	526	853	612	646	614	782	765	956	804	1030		55	1373	993	997	803	999	861	882	748					3	1870	1573	586	565	1824	2059	1203	994	574	521	665	1140	1075	896			3	1335
56	745	886	604	909	770	1080	512	882	624	677	621	726	769	987	806	1030		56	1336	976	1024	862	1000	805	905	787					4	1781	1589	590	593	1890	2060	1049	988	546	479	752	1076	1003	1099			4	1419
57	710	905	613	900	782	1029	523	876	637	698	613	753	750	948	808	975		57	1383	1003	1019	839	974	801	889	753					5	1771	1634	564	556	1786	2119	1107	1000	525	508	675	1110	1049	971			5	1502
58	716	883	619	909	815	1073	493	889	674	717	625	747	759	952	776	993		58	1367	1007	1013	786	981	820	867	779					6	1817	1668	616	556	1938	1943	1095	952	543	472	618	1106	1086	956			6	1489
59	729	866	646	847	838	1079	486	855	621	673	615	763	795	940	818	999		59	1335	983	1020	853	970	796	857	763					7	1758	1716	641	576	1819	2051	1127	1000	572	488	667	1083	1058	1009			7	1494
60	711	942	645	918	791	1038	505	864	661	683	624	734	764	936	808	1011		60	1301	968	1030	810	986	807	857	741					8	1757	1707	626	593	1846	1960	1093	971	568	517	665	1059	997	1085			8	1515
61																		61													9	1826	1674	605	554	1781	2053	1058	1000	615	501	669	1027	1030	1041			9	1415
					backround substracktion																										10	1847	1779	605	575	1792	1901	1138	973	628	507	688	1075	1062	1007			10	1448
																															11	243	1294	97	468	205	1869	204	949	147	451	143	961	158	772			11	1423
	1	control other side	2	control other side	3	control side	4	control side	5	control side	6	control side	7	control side	8	control side			1	2	3	4	5	6	7	8					12	465	1210	203	492	342	1794	379	949	222	411	270	903	326	644			12	1501
1	972	1110	806	905	1269	1219	533	620	579	589	557	567	731	862	1106	1231		1	1264	935	800	533	788	494	623	466					13	671	1163	284	416	434	1754	480	868	303	362	333	864	424	639			13	1498
2	966	1034	718	817	1152	1171	551	635	570	485	589	588	716	806	1082	1187		2	1278	894	769	496	721	501	603	474					14	699	1177	290	378	529	1694	519	914	342	383	385	757	472	637			14	1456
3	932	1013	757	808	1159	1194	509	637	575	520	588	581	678	810	1067	1229		3	1167	848	784	487	736	484	602	454					15	749	1135	316	363	664	1695	555	852	332	336	427	762	482	537			15	1467
4	968	1018	731	806	1136	1170	526	589	584	520	548	600	667	793	1080	1150		4	1127	878	783	538	726	472	616	435					16	782	1190	329	389	644	1537	572	787	338	342	409	749	527	582			16	1404
5	887	1005	706	830	1222	1198	500	612	576	517	546	564	753	738	1095	1157		5	1205	806	774	541	681	470	551	444					17	856	1102	308	340	731	1567	658	839	363	355	429	733	493	542			17	1466
6	892	1011	708	836	1120	1114	541	665	531	516	585	549	673	763	1043	1157		6	1212	868	724	463	699	451	560	438					18	779	1128	284	327	772	1462	666	808	379	313	474	725	544	611			18	1406
7	885	1019	642	759	1153	1169	513	592	527	513	512	553	693	783	1083	1143		7	1205	773	708	482	689	448	565	420					19	819	1129	333	331	847	1484	614	754	408	363	393	701	528	594			19	1391
8	881	1012	648	777	1155	1168	505	632	539	510	526	585	688	770	1036	1107		8	1157	778	709	456	717	438	572	408					20	801	1079	351	331	801	1465	654	802	409	356	446	681	561	583			20	1405
9	832	994	664	799	1099	1105	461	612	544	524	578	530	663	735	1059	1146		9	1148	768	719	520	671	483	597	441					21	843	1083	304	341	781	1389	670	782	342	416	458	712	523	549			21	1383
10	858	990	649	753	1157	1103	499	614	501	509	536	519	677	723	1004	1134		10	1142	803	705	474	701	466	599	431					22	787	1109	338	314	834	1346	674	803	362	351	436	663	588	525			22	1483
11	843	986	634	753	1068	1092	513	669	510	506	515	546	668	762	1017	1098		11	1221	751	767	466	672	441	552	408					23	822	1071	344	343	922	1299	708	758	376	314	433	666	533	536			23	1515
12	848	968	636	739	1117	1068	439	587	503	501	548	552	624	730	986	1096		12	1099	753	697	490	683	450	571	427					24	797	1004	335	365	859	1217	688	765	414	330	466	644	499	554			24	1423
13	843	895	630	707	1134	1086	486	591	539	495	523	536	654	741	993	1063		13	1111	717	709	470	657	462	545	421					25	851	1047	336	343	855	1321	729	740	411	331	451	677	523	516			25	1397
14	862	915	586	664	1091	1061	456	613	495	505	532	618	678	742	1049	1091		14	1182	753	661	474	652	438	574	413					26	852	1046	380	331	878	1255	715	805	374	344	426	623	482	512			26	1411
15	855	884	615	735	1100	1064	473	607	496	440	520	543	659	746	1068	1077		15	1090	714	694	472	664	436	528	432					27	841	1096	328	299	888	1256	745	734	348	298	449	668	482	547			27	1403
16	870	875	627	687	1077	1003	478	633	498	456	522	547	679	733	978	1071		16	1066	713	730	479	701	445	532	403					28	835	1042	343	315	947	1224	695	680	372	317	432	658	507	547			28	1316
17	806	949	610	746	1100	1087	454	630	516	469	535	586	695	720	957	1095		17	1036	720	699	447	675	445	518	412					29	874	1043	318	327	905	1212	683	679	383	327	378	658	542	616			29	1460
18	868	940	598	653	1068	1046	457	585	487	478	514	534	653	741	969	1093		18	1106	700	723	466	650	470	560	416					30	816	971	325	320	892	1211	719	682	379	309	414	664	546	628			30	1359
19	833	901	571	671	1067	1040	478	574	486	469	515	498	659	707	937	1084		19	1091	684	661	448	644	499	489	423					31	795	987	322	327	931	1175	723	753	431	341	421	602	441	618			31	1288
20	824	919	570	708	1066	1070	489	591	485	460	530	490	636	704	956	1065		20	1032	689	675	453	683	475	509	402					32	792	960	363	294	873	1094	742	674	386	309	408	626	502	604			32	1381
21	184	643	151	608	268	832	98	601	152	382	131	456	194	700	232	842		21	1014	707	668	462	699	432	514	424					33	853	948	337	322	907	1133	757	650	358	369	409	554	514	565			33	1323
22	194	602	164	581	327	829	96	542	150	377	136	456	208	697	256	871		22	1068	707	659	488	678	449	493	403					34	778	970	332	320	898	1143	734	709	340	335	397	603	467	555			34	1320
23	185	592	158	590	266	787	97	526	147	389	144	465	241	697	248	792		23	1042	646	655	463	642	437	488	350					35	761	987	347	318	914	1142	742	687	409	367	400	642	532	606			35	1323
24	214	568	158	643	284	762	94	571	134	359	137	441	240	662	258	796		24	1056	655	639	449	640	458	495	377					36	777	996	318	310	956	1140	741	639	352	353	438	586	485	599			36	1355
25	196	577	154	548	263	770	93	566	131	363	150	429	235	647	288	803		25	1003	651	671	455	638	423	495	369					37	792	1007	338	319	906	1135	678	696	328	309	420	569	495	584			37	1399
26	186	570	187	540	330	767	93	552	183	337	143	414	228	634	258	857		26	1046	643	657	498	643	422	478	406					38	793	957	280	343	871	1125	793	651	334	321	399	614	466	454			38	1307
27	216	575	173	575	282	766	92	546	147	364	154	421	234	639	290	744		27	1008	660	625	469	614	449	484	400					39	771	952	299	302	945	1098	768	684	333	338	415	595	466	482			39	1350
28	222	567	168	601	318	716	90	548	159	342	153	414	258	628	272	746		28	1037	649	630	444	665	466	519	345					40	761	967	337	297	865	1126	703	642	328	343	390	492	493	621			40	1403
29	207	558	173	542	307	726	99	550	159	356	173	419	254	613	284	741		29	1024	639	612	456	664	460	466	372
30	201	616	154	564	310	758	103	552	195	332	183	391	250	636	267	761		30	1046	645	677	449	667	421	537	385
31	192	539	168	544	305	685	111	524	171	327	180	427	278	697	310	763		31	983	640	619	431	609	417	549	379
32	216	539	161	534	296	722	115	555	165	297	168	400	299	604	311	710		32	994	614	657	448	674	413	518	390									control division
33	209	569	173	559	300	694	94	517	161	323	205	407	275	586	309	763		33	975	595	623	446	605	395	501	364						devidid through control
34	231	560	172	561	308	694	89	577	171	340	151	406	284	612	318	734		34	1001	640	644	435	614	406	460	379						1	control other side	2	control other side	3	control side	4	control side	5	control side	6	control side	7	control side	8	control side
35	212	565	160	585	304	701	127	509	189	316	162	416	281	607	308	709		35	920	651	644	440	623	414	466	350					1	1.39378	1.1692	0.850453	0.853474	2.7568	3.05287	1.05922	0.947573	1.494	1.11751	0.772834	1.28923	1.26256	1.1895
36	250	522	157	552	313	706	115	564	190	323	201	411	302	616	319	709		36	936	592	643	437	628	468	471	372					2	1.43096	1.18437	0.797583	0.904834	2.80665	3.04834	1.08058	0.962136	1.43645	1.26619	0.775176	1.34543	1.19521	1.10274
37	224	523	210	515	328	664	86	527	203	304	166	411	292	643	313	669		37	940	602	641	455	592	427	488	360					3	1.41882	1.19347	0.885196	0.853474	2.75529	3.11027	1.16796	0.965049	1.3765	1.2494	0.778689	1.33489	1.22717	1.02283
38	237	537	166	489	302	672	96	517	203	327	175	379	301	605	318	716		38	969	574	628	420	589	386	498	386					4	1.35129	1.20561	0.891239	0.89577	2.85498	3.11178	1.01845	0.959223	1.30935	1.14868	0.880562	1.25995	1.14498	1.25457
39	226	503	162	487	319	682	112	510	195	302	167	403	302	583	341	698		39	956	593	642	437	644	395	502	369					5	1.3437	1.23976	0.851964	0.839879	2.69789	3.20091	1.07476	0.970874	1.25899	1.21823	0.790398	1.29977	1.19749	1.10845
40	238	512	171	496	301	663	93	521	184	321	176	377	320	582	339	698		40	847	594	617	419	593	387	496	350					6	1.3786	1.26555	0.930514	0.839879	2.92749	2.93505	1.06311	0.924272	1.30216	1.13189	0.723653	1.29508	1.23973	1.09132
41	248	519	156	526	342	661	98	511	210	348	201	359	290	602	333	684		41	941	623	617	410	634	405	491	366					7	1.33384	1.30197	0.968278	0.870091	2.74773	3.09819	1.09417	0.970874	1.3717	1.17026	0.78103	1.26815	1.20776	1.15183
42	221	489	150	511	331	653	121	507	182	298	172	363	314	563	314	699		42	907	599	624	419	613	404	507	368					8	1.33308	1.29514	0.945619	0.89577	2.78852	2.96073	1.06117	0.942718	1.36211	1.23981	0.778689	1.24005	1.13813	1.23858
43	259	505	158	493	326	651	81	467	184	326	179	377	333	565	357	686		43	937	594	632	429	603	391	464	366					9	1.38543	1.27011	0.913897	0.836858	2.69033	3.10121	1.02718	0.970874	1.47482	1.20144	0.783372	1.20258	1.1758	1.18836
44	238	500	164	463	328	641	89	499	200	281	189	352	322	581	371	645		44	912	620	602	422	599	384	476	353					10	1.40137	1.34977	0.913897	0.86858	2.70695	2.8716	1.10485	0.94466	1.506	1.21583	0.805621	1.25878	1.21233	1.14954
45	251	484	163	469	332	646	84	475	209	298	188	375	324	583	360	638		45	920	595	568	421	584	405	437	410					11	0.18437	0.981791	0.146526	0.706949	0.309668	2.82326	0.198058	0.921359	0.352518	1.08153	0.167447	1.12529	0.180365	0.881279
46	244	476	163	485	319	643	104	478	191	320	192	402	334	554	366	653		46	945	582	582	394	621	433	481	386					12	0.352807	0.918058	0.306647	0.743202	0.516616	2.70997	0.367961	0.921359	0.532374	0.985612	0.316159	1.05738	0.372146	0.73516
47	255	496	155	481	341	628	106	469	208	289	167	361	303	598	360	722		47	943	620	584	423	594	397	424	349					13	0.509105	0.882398	0.429003	0.628399	0.655589	2.64955	0.466019	0.842718	0.726619	0.868106	0.38993	1.01171	0.484018	0.729452
48	229	494	155	484	345	649	111	508	223	317	204	367	319	601	358	678		48	938	587	593	405	607	408	450	319					14	0.530349	0.89302	0.438066	0.570997	0.799094	2.55891	0.503883	0.887379	0.820144	0.918465	0.45082	0.886417	0.538813	0.727169
49	248	484	178	434	361	643	106	458	215	259	176	345	299	573	367	684		49	907	567	587	402	598	463	453	347					15	0.568285	0.861153	0.477341	0.548338	1.00302	2.56042	0.538835	0.827184	0.796163	0.805755	0.5	0.892272	0.550228	0.613014
50	233	452	151	441	339	633	99	485	186	243	198	342	318	571	365	606		50	915	570	588	411	593	401	499	355					16	0.593323	0.902883	0.496979	0.587613	0.97281	2.32175	0.55534	0.764078	0.810552	0.820144	0.478923	0.877049	0.601598	0.664384
51	249	428	178	460	321	609	87	494	200	283	196	365	317	556	393	631		51	905	568	607	430	578	423	417	347					17	0.649469	0.836115	0.465257	0.513595	1.10423	2.36707	0.638835	0.814563	0.870504	0.851319	0.502342	0.858314	0.562785	0.618721
52	242	449	161	445	363	621	98	434	209	289	201	317	326	542	392	611		52	896	572	613	413	563	389	462	350					18	0.591047	0.855842	0.429003	0.493958	1.16616	2.20846	0.646602	0.784466	0.908873	0.7506	0.555035	0.848946	0.621005	0.697489
53	245	497	172	509	342	616	81	442	184	265	196	327	336	518	378	610		53	972	597	626	504	576	398	486	343					19	0.621396	0.856601	0.503021	0.5	1.27946	2.24169	0.596117	0.732039	0.978417	0.870504	0.460187	0.820843	0.60274	0.678082
54	228	473	149	483	369	609	94	417	207	263	205	313	329	535	397	647		54	927	581	564	399	553	443	489	360					20	0.607739	0.818665	0.530211	0.5	1.20997	2.21299	0.634951	0.778641	0.980815	0.853717	0.522248	0.797424	0.640411	0.665525
55	263	433	188	486	374	607	117	444	192	226	206	374	334	525	383	609		55	919	541	561	394	579	453	451	327					21	0.639605	0.8217	0.459215	0.515106	1.17976	2.09819	0.650485	0.759223	0.820144	0.997602	0.5363	0.833724	0.597032	0.626712
56	291	432	152	457	334	644	103	473	204	257	213	318	338	556	385	609		56	882	524	588	453	580	397	474	366					22	0.597117	0.841426	0.510574	0.47432	1.25982	2.03323	0.654369	0.779612	0.868106	0.841727	0.510539	0.776347	0.671233	0.599315
57	256	451	161	448	346	593	114	467	217	278	205	345	319	517	387	554		57	929	551	583	430	554	393	458	332					23	0.623672	0.812595	0.519637	0.518127	1.39275	1.96224	0.687379	0.735922	0.901679	0.752998	0.507026	0.779859	0.608447	0.611872
58	262	429	167	457	379	637	84	480	254	297	217	339	328	521	355	572		58	913	555	577	377	561	412	436	358					24	0.604704	0.76176	0.506042	0.55136	1.29758	1.83837	0.667961	0.742718	0.992806	0.791367	0.545667	0.754098	0.569635	0.63242
59	275	412	194	395	402	643	77	446	201	253	207	355	364	509	397	578		59	881	531	584	444	550	388	426	342					25	0.645675	0.794385	0.507553	0.518127	1.29154	1.99547	0.707767	0.718447	0.985612	0.793765	0.528103	0.79274	0.597032	0.589041
60	257	488	193	466	355	602	96	455	241	263	216	326	333	505	387	590		60	847	516	594	401	566	399	426	320					26	0.646434	0.793627	0.574018	0.5	1.32628	1.89577	0.694175	0.781553	0.896882	0.82494	0.498829	0.729508	0.550228	0.584475
																															27	0.638088	0.831563	0.495468	0.451662	1.34139	1.89728	0.723301	0.712621	0.834532	0.714628	0.525761	0.782201	0.550228	0.624429
				control division																											28	0.633536	0.790592	0.518127	0.475831	1.43051	1.84894	0.674757	0.660194	0.892086	0.760192	0.505855	0.770492	0.578767	0.624429
	devidid through control																														29	0.663126	0.791351	0.480363	0.493958	1.36707	1.83082	0.663107	0.659223	0.918465	0.784173	0.442623	0.770492	0.618721	0.703196
	1	control other side	2	control other side	3	control side	4	control side	5	control side	6	control side	7	control side	8	control side						Frapped parasite					control side				30	0.61912	0.736722	0.490937	0.483384	1.34743	1.82931	0.698058	0.662136	0.908873	0.741007	0.484778	0.777518	0.623288	0.716895
1	0.768987	0.878165	0.862032	0.967914	1.58625	1.52375	1	1.16323	-209		1.12753	1.14777	1.17335	1.38363	2.37339	2.64163			8.89155	1.27022	100	100		9.70609	1.38658	100	100				31	0.603187	0.748862	0.486405	0.493958	1.40634	1.77492	0.701942	0.731068	1.03357	0.817746	0.492974	0.704918	0.503425	0.705479
2	0.755869	0.809077	0.803132	0.91387	1.49805	1.52276	1.11089	1.28024	-151		1.17565	1.17365	1.1874	1.33665	2.2827	2.50422			8.81368	1.2591	0.991243	99.1243		9.54047	1.36292	0.982936	98.2936				32	0.60091	0.728376	0.548338	0.444109	1.31873	1.65257	0.720388	0.654369	0.925659	0.741007	0.477752	0.733021	0.573059	0.689498
3	0.798629	0.868038	0.892689	0.95283	1.47832	1.52296	1.04517	1.30801	-161		1.21488	1.20041	1.12625	1.34551	2.35022	2.70705			8.90615	1.27231	1.00164	100.164		9.90481	1.41497	1.02047	102.047				33	0.647193	0.719272	0.509063	0.486405	1.37009	1.71148	0.734951	0.631068	0.858513	0.884892	0.478923	0.648712	0.586758	0.644977
4	0.858917	0.903283	0.832574	0.917995	1.45083	1.49425	0.977695	1.0948	-142		1.16102	1.27119	1.08279	1.28734	2.48276	2.64368			8.84658	1.2638	0.994943	99.4943		9.61253	1.37322	0.990361	99.0361				34	0.590288	0.735964	0.501511	0.483384	1.3565	1.72659	0.712621	0.68835	0.815348	0.803357	0.464871	0.706089	0.533105	0.633562
5	0.7361	0.834025	0.875931	1.02978	1.57881	1.5478	0.924214	1.13124	-105		1.1617	1.2	1.36661	1.33938	2.46622	2.60586			9.10958	1.30137	1.02452	102.452		9.68808	1.38401	0.998145	99.8145				35	0.57739	0.748862	0.524169	0.480363	1.38066	1.72508	0.720388	0.66699	0.980815	0.880096	0.468384	0.751756	0.607306	0.691781
6	0.735974	0.834158	0.815668	0.963134	1.54696	1.53867	1.16847	1.43629	-168		1.29712	1.21729	1.20179	1.3625	2.38128	2.64155			9.14725	1.30675	1.02876	102.876		9.9936	1.42766	1.02962	102.962				36	0.58953	0.75569	0.480363	0.468278	1.44411	1.72205	0.719417	0.620388	0.844125	0.846523	0.512881	0.686183	0.553653	0.68379
7	0.73444	0.845643	0.83053	0.981889	1.62853	1.65113	1.06432	1.22822	-162		1.14286	1.23438	1.22655	1.38584	2.57857	2.72143			9.20579	1.31511	1.03534	103.534		10.0485	1.4355	1.03528	103.528				37	0.60091	0.764036	0.510574	0.481873	1.36858	1.7145	0.658252	0.675728	0.786571	0.741007	0.491803	0.666276	0.565068	0.666667
8	0.761452	0.874676	0.832905	0.998715	1.62906	1.64739	1.10746	1.38596	-178		1.20091	1.33562	1.2028	1.34615	2.53922	2.71324			9.27379	1.32483	1.04299	104.299		10.3018	1.47168	1.06137	106.137				38	0.601669	0.7261	0.422961	0.518127	1.31571	1.6994	0.769903	0.632039	0.800959	0.769784	0.467213	0.71897	0.531963	0.518265
9	0.724739	0.865854	0.864583	1.04036	1.52851	1.53686	0.886538	1.17692	-127		1.19669	1.09731	1.11055	1.23116	2.40136	2.59864			8.71297	1.24471	0.979917	97.9917		9.5471	1.36387	0.98362	98.362				39	0.584977	0.722307	0.451662	0.456193	1.42749	1.65861	0.745631	0.664078	0.798561	0.810552	0.485948	0.696721	0.531963	0.550228
10	0.751313	0.8669	0.808219	0.937733	1.64113	1.56454	1.05274	1.29536	-200		1.15021	1.11373	1.13022	1.20701	2.32947	2.63109			8.86331	1.26619	0.996824	99.6824		9.61637	1.37377	0.990756	99.0756				40	0.57739	0.733687	0.509063	0.44864	1.30665	1.70091	0.682524	0.623301	0.786571	0.822542	0.456674	0.576112	0.562785	0.708904
11	0.690418	0.807535	0.844208	1.00266	1.39244	1.42373	1.10086	1.43562	-162		1.1678	1.2381	1.21014	1.38043	2.49265	2.69118			8.89851	1.27122	1.00078	100.078		9.97926	1.42561	1.02814	102.814
12	0.771611	0.880801	0.844622	0.981408	1.60258	1.53228	0.895918	1.19796	-180		1.21778	1.22667	1.09282	1.27846	2.30913	2.56674			8.73446	1.24778	0.982334	98.2334		9.66432	1.38062	0.995697	99.5697
13	0.758776	0.805581	0.878661	0.986053	1.59944	1.53173	1.03404	1.25745			1.13203	1.16017	1.2	1.35963	2.35867	2.52494			8.96162	1.28023	1.00788	100.788		9.62556	1.37508	0.991704	99.1704
14	0.729272	0.774112	0.77822	0.881806	1.65053	1.60514	0.962025	1.29325			1.21461	1.41096	1.18118	1.29268	2.53995	2.64165			9.0558	1.29369	1.01847	101.847		9.8996	1.41423	1.01994	101.994
15	0.784404	0.811009	0.861345	1.02941	1.58501	1.53314	1.00212	1.28602			1.19266	1.24541	1.24811	1.41288	2.47222	2.49306			9.14587	1.30655	1.0286	102.86		9.81093	1.40156	1.0108	101.08
16	0.816135	0.820826	0.879383	0.963534	1.47534	1.37397	0.997912	1.3215			1.17303	1.22921	1.27632	1.37782	2.4268	2.65757			9.04492	1.29213	1.01725	101.725		9.74444	1.39206	1.00395	100.395
17	0.777992	0.916023	0.847222	1.03611	1.57368	1.55508	1.01566	1.4094			1.20225	1.31685	1.3417	1.38996	2.32282	2.65777			9.08131	1.29733	1.02134	102.134		10.2812	1.46874	1.05925	105.925
18	0.78481	0.84991	0.854286	0.932857	1.47718	1.44675	0.980687	1.25536			1.09362	1.13617	1.16607	1.32321	2.32933	2.6274			8.68598	1.24085	0.97688	97.688		9.57167	1.36738	0.986151	98.6151
19	0.76352	0.825848	0.834795	0.980994	1.61422	1.57337	1.06696	1.28125			1.03206	0.997996	1.34765	1.44581	2.21513	2.56265			8.87434	1.26776	0.998065	99.8065		9.66792	1.38113	0.996067	99.6067
20	0.79845	0.890504	0.827286	1.02758	1.57926	1.58519	1.07947	1.30464			1.11579	1.03158	1.24951	1.3831	2.37811	2.64925			9.02787	1.2897	1.01533	101.533		9.87184	1.41026	1.01708	101.708
21	0.18146	0.634122	0.213579	0.859972	0.401198	1.24551	0.212121	1.30087			0.303241	1.05556	0.377432	1.36187	0.54717	1.98585			2.2362	0.319457	0.251497	25.1497		8.44374	1.20625	0.869943	86.9943
22	0.181648	0.56367	0.231966	0.821782	0.496206	1.25797	0.196721	1.11066			0.302895	1.01559	0.421907	1.41379	0.635236	2.16129			2.46658	0.352368	0.277407	27.7407		8.34475	1.19211	0.859744	85.9744
23	0.177543	0.568138	0.244582	0.913313	0.406107	1.20153	0.209503	1.13607			0.329519	1.06407	0.493852	1.42828	0.708571	2.26286			2.56968	0.367097	0.289002	28.9002		8.57426	1.22489	0.883389	88.3389
24	0.202652	0.537879	0.241221	0.981679	0.444444	1.19249	0.209354	1.27171			0.299127	0.962882	0.484848	1.33737	0.68435	2.11141			2.566	0.366571	0.288588	28.8588		8.39542	1.19935	0.864965	86.4965
25	0.195414	0.575274	0.236559	0.841782	0.391952	1.14754	0.204396	1.24396			0.35461	1.01418	0.474747	1.30707	0.780488	2.17615			2.63817	0.376881	0.296705	29.6705		8.30596	1.18657	0.855747	85.5747
26	0.17782	0.544933	0.290824	0.839813	0.502283	1.16743	0.186747	1.10843			0.338863	0.981043	0.476987	1.32636	0.635468	2.11084			2.60899	0.372713	0.293424	29.3424		8.07885	1.15412	0.832349	83.2349
27	0.214286	0.570437	0.262121	0.871212	0.4512	1.2256	0.196162	1.16418			0.342984	0.937639	0.483471	1.32025	0.725	1.86			2.67522	0.382175	0.300873	30.0873		7.94931	1.13562	0.819003	81.9003
28	0.214079	0.54677	0.25886	0.92604	0.504762	1.13651	0.202703	1.23423			0.328326	0.888412	0.49711	1.21002	0.788406	2.16232			2.79425	0.399178	0.314259	31.4259		8.1043	1.15776	0.834971	83.4971
29	0.202148	0.544922	0.270736	0.8482	0.501634	1.18627	0.217105	1.20614			0.376087	0.91087	0.545064	1.31545	0.763441	1.99194			2.87622	0.410888	0.323478	32.3478		8.00379	1.1434	0.824616	82.4616
30	0.192161	0.58891	0.23876	0.874419	0.457903	1.11965	0.229399	1.2294			0.434679	0.928741	0.465549	1.18436	0.693506	1.97662			2.71196	0.387422	0.305004	30.5004		7.90209	1.12887	0.814138	81.4138
31	0.19532	0.548321	0.2625	0.85	0.49273	1.10662	0.257541	1.21578			0.431655	1.02398	0.506375	1.26958	0.817942	2.01319			2.96406	0.423438	0.333357	33.3357		8.02748	1.14678	0.827056	82.7056
32	0.217304	0.542254	0.262215	0.869707	0.450533	1.09893	0.256696	1.23884			0.40678	0.968523	0.57722	1.16602	0.797436	1.82051			2.96818	0.424026	0.333821	33.3821		7.70479	1.10068	0.79381	79.381
33	0.214359	0.58359	0.290756	0.939496	0.481541	1.11396	0.210762	1.15919			0.518987	1.03038	0.548902	1.16966	0.848901	2.09615			3.11421	0.444887	0.350244	35.0244		8.09244	1.15606	0.833749	83.3749
34	0.230769	0.559441	0.26875	0.876563	0.478261	1.07764	0.204598	1.32644			0.371921	1	0.617391	1.33043	0.83905	1.93668			3.01074	0.430106	0.338607	33.8607		8.10719	1.15817	0.835269	83.5269
35	0.230435	0.61413	0.245776	0.898618	0.47205	1.08851	0.288636	1.15682			0.391304	1.00483	0.603004	1.30258	0.88	2.02571			3.11121	0.444458	0.349906	34.9906		8.0912	1.15589	0.833621	83.3621
36	0.267094	0.557692	0.265203	0.932432	0.486781	1.09798	0.263158	1.29062			0.429487	0.878205	0.641189	1.30786	0.857527	1.90591			3.21044	0.458634	0.361066	36.1066		7.9707	1.13867	0.821206	82.1206
37	0.238298	0.556383	0.348837	0.855482	0.5117	1.03588	0.189011	1.15824			0.388759	0.962529	0.598361	1.31762	0.869444	1.85833			3.14441	0.449201	0.35364	35.364		7.74447	1.10635	0.797899	79.7899
38	0.244582	0.55418	0.289199	0.851916	0.480892	1.07006	0.228571	1.23095			0.453368	0.981865	0.604418	1.21486	0.823834	1.85492			3.12486	0.446409	0.351442	35.1442		7.75876	1.10839	0.79937	79.937
39	0.236402	0.526151	0.273187	0.821248	0.496885	1.06231	0.256293	1.16705			0.422785	1.02025	0.601594	1.16135	0.924119	1.8916			3.21126	0.458752	0.361159	36.1159		7.64996	1.09285	0.788161	78.8161
40	0.280992	0.604486	0.287879	0.835017	0.487844	1.07455	0.221957	1.24344			0.45478	0.97416	0.645161	1.17339	0.968571	1.99429			3.34719	0.478169	0.376446	37.6446		7.89933	1.12848	0.813853	81.3853
41	0.263549	0.551541	0.250401	0.844302	0.554295	1.07131	0.239024	1.24634			0.496296	0.88642	0.590631	1.22607	0.909836	1.86885			3.30403	0.472005	0.371593	37.1593		7.69484	1.09926	0.792785	79.2785
42	0.24366	0.53914	0.250417	0.853088	0.530449	1.04647	0.288783	1.21002			0.425743	0.898515	0.619329	1.11045	0.853261	1.89946			3.21164	0.458806	0.361202	36.1202		7.55715	1.07959	0.778599	77.8599
43	0.276414	0.538954	0.265993	0.829966	0.515823	1.03006	0.188811	1.08858			0.457801	0.964194	0.717672	1.21767	0.97541	1.87432			3.39792	0.485418	0.382152	38.2152		7.54375	1.07768	0.777218	77.7218
44	0.260965	0.548246	0.264516	0.746774	0.54485	1.06478	0.2109	1.18246			0.492188	0.916667	0.676471	1.22059	1.05099	1.8272			3.50088	0.500126	0.393732	39.3732		7.50672	1.07239	0.773403	77.3403
45	0.272826	0.526087	0.27395	0.788235	0.584507	1.13732	0.199525	1.12827			0.464198	0.925926	0.741419	1.3341	0.878049	1.5561			3.41447	0.487782	0.384013	38.4013		7.39603	1.05658	0.761999	76.1999
46	0.258201	0.503704	0.280069	0.833333	0.54811	1.10481	0.263959	1.2132			0.443418	0.928406	0.694387	1.15177	0.948187	1.69171			3.43633	0.490904	0.386472	38.6472		7.42693	1.06099	0.765183	76.5183
47	0.270414	0.525981	0.25	0.775806	0.583904	1.07534	0.250591	1.10875			0.420655	0.90932	0.714623	1.41038	1.03152	2.06877			3.5217	0.503101	0.396073	39.6073		7.87434	1.12491	0.811279	81.1279
48	0.244136	0.526652	0.264055	0.824532	0.581788	1.09444	0.274074	1.25432			0.5	0.89951	0.708889	1.33556	1.12226	2.12539			3.6952	0.527886	0.415586	41.5586		8.0604	1.15149	0.830448	83.0448
49	0.273429	0.533627	0.313933	0.765432	0.614991	1.0954	0.263682	1.1393			0.38013	0.74514	0.660044	1.2649	1.05764	1.97118			3.56385	0.509121	0.400813	40.0813		7.51499	1.07357	0.774255	77.4255
50	0.254645	0.493989	0.264912	0.773684	0.576531	1.07653	0.240876	1.18005			0.493766	0.852868	0.637275	1.14429	1.02817	1.70704			3.49617	0.499453	0.393202	39.3202		7.22845	1.03264	0.744734	74.4734
51	0.275138	0.472928	0.31338	0.809859	0.52883	1.00329	0.202326	1.14884			0.463357	0.862884	0.760192	1.33333	1.13256	1.81844			3.67579	0.525113	0.413403	41.3403		7.44958	1.06423	0.767516	76.7516
52	0.270089	0.501116	0.281469	0.777972	0.59217	1.01305	0.237288	1.05085			0.51671	0.81491	0.705628	1.17316	1.12	1.74571			3.72335	0.531908	0.418752	41.8752		7.07677	1.01097	0.729106	72.9106
53	0.252058	0.511317	0.288107	0.852596	0.546326	0.984026	0.160714	0.876984			0.492462	0.821608	0.691358	1.06584	1.10204	1.77843			3.53307	0.504724	0.397351	39.7351		6.8908	0.9844	0.709946	70.9946
54	0.245955	0.510248	0.256454	0.831325	0.654255	1.07979	0.235589	1.04511			0.462754	0.706546	0.672802	1.09407	1.10278	1.79722			3.63059	0.518655	0.408319	40.8319		7.06431	1.00919	0.727823	72.7823
55	0.286181	0.471164	0.347505	0.898336	0.666667	1.082	0.296954	1.1269			0.454746	0.825607	0.740576	1.16408	1.17125	1.86239			3.96388	0.566269	0.445804	44.5804		7.43047	1.0615	0.765548	76.5548
56	0.329932	0.489796	0.290076	0.872137	0.568027	1.09524	0.227373	1.04415			0.536524	0.801008	0.71308	1.173	1.05191	1.66393			3.71693	0.530989	0.418029	41.8029		7.13926	1.01989	0.735544	73.5544
57	0.275565	0.485468	0.292196	0.813067	0.593482	1.01715	0.265116	1.08605			0.521628	0.877863	0.696507	1.12882	1.16566	1.66867			3.81016	0.544308	0.428515	42.8515		7.07709	1.01101	0.72914	72.914
58	0.286966	0.46988	0.300901	0.823423	0.656846	1.10399	0.222812	1.27321			0.526699	0.822816	0.752294	1.19495	0.99162	1.59777			3.73814	0.53402	0.420415	42.0415		7.28603	1.04086	0.750666	75.0666
59	0.312145	0.46765	0.365348	0.743879	0.688356	1.10103	0.173423	1.0045			0.533505	0.914948	0.85446	1.19484	1.16082	1.69006			4.08806	0.584008	0.459769	45.9769		7.1169	1.0167	0.733241	73.3241
60	0.303424	0.576151	0.374031	0.903101	0.597643	1.01347	0.239401	1.13466			0.541353	0.817043	0.78169	1.18545	1.20938	1.84375			4.04692	0.578131	0.455142	45.5142		7.47362	1.06766	0.769993	76.9993
Big FRAP complete
		FRAP												FRAP
	2024-11-09	2024-11-14	14.11 488										2024-11-09	2024-11-14	14.11 488
	R1	R2	R3					FRAP	SD	SD/3			R1	R2	R3					Control	SD	SD/3
1	1.27122	1.36995	1.34841		3.98958	1.32986	1	100	0.0423886	0.0141295		1	1.42561	1.37419	1.50987		4.30967	1.43656	1	100	0.0559301	0.0186434		Diagramm
2	1.24778	1.36037	1.34128		3.94943	1.31648	0.989936	98.9936	0.0491965	0.0163988		2	1.38062	1.40201	1.4823		4.26492	1.42164	0.989616	98.9616	0.0437727	0.0145909
3	1.28023	1.3728	1.27615		3.92919	1.30973	0.984864	98.4864	0.0446304	0.0148768		3	1.37508	1.38991	1.45064		4.21563	1.40521	0.978179	97.8179	0.0326872	0.0108957			FRAP	SD/3	SD %			Control	SD/3	SD*100
4	1.29369	1.35012	1.30478		3.94859	1.3162	0.989727	98.9727	0.0244127	0.00813758		4	1.41423	1.40508	1.45655		4.27586	1.42529	0.992154	99.2154	0.0224176	0.00747252		0	100	0.0141295	1.41295		1	100	0.0186434	1.86434
5	1.30655	1.31646	1.24745		3.87046	1.29015	0.970143	97.0143	0.030465	0.010155		5	1.40156	1.41112	1.43526		4.24794	1.41598	0.985676	98.5676	0.0141789	0.0047263		1	98.9936	0.0163988	1.63988		2	98.9616	0.0145909	1.45909
6	1.29213	1.36646	1.27691		3.9355	1.31183	0.986446	98.6446	0.0391265	0.0130422		6	1.39206	1.35472	1.48496		4.23174	1.41058	0.981918	98.1918	0.0547582	0.0182527		2	98.4864	0.0148768	1.48768		3	97.8179	0.0108957	1.08957
7	1.29733	1.35779	1.27039		3.92551	1.3085	0.983942	98.3942	0.0365435	0.0121812		7	1.46874	1.40448	1.51472		4.38794	1.46265	1.01816	101.816	0.0452111	0.0150704		3	98.9727	0.00813758	0.813758		4	99.2154	0.00747252	0.747252
8	1.24085	1.3439	1.2839		3.86866	1.28955	0.969692	96.9692	0.0422583	0.0140861		8	1.36738	1.40183	1.47572		4.24493	1.41498	0.984977	98.4977	0.0451953	0.0150651		4	97.0143	0.010155	1.0155		5	98.5676	0.0047263	0.47263
9	1.26776	1.35012	1.31896		3.93685	1.31228	0.986783	98.6783	0.0339523	0.0113174		9	1.38113	1.39592	1.4882		4.26525	1.42175	0.989692	98.9692	0.0473738	0.0157913		5	98.6446	0.0130422	1.30422		6	98.1918	0.0182527	1.82527
10	1.2897	1.37872	1.31619		3.9846	1.3282	0.998753	99.8753	0.0373212	0.0124404		10	1.41026	1.37982	1.53558		4.32566	1.44189	1.00371	100.371	0.0674041	0.022468		6	98.3942	0.0121812	1.21812		7	101.816	0.0150704	1.50704
11	0.319457	0.21985	0.583033		1.12234	0.374114	0.281318	28.1318	0.153223	0.0510743		11	1.20625	1.21735	1.55599		3.9796	1.32653	0.92341	92.341	0.162318	0.0541059		7	96.9692	0.0140861	1.40861		8	98.4977	0.0150651	1.50651
12	0.352368	0.394959	0.582618		1.32995	0.443315	0.333355	33.3355	0.100025	0.0333417		12	1.19211	1.15296	1.4178		3.76287	1.25429	0.873123	87.3123	0.11672	0.0389068		8	98.6783	0.0113174	1.13174		9	98.9692	0.0157913	1.57913
13	0.367097	0.522898	0.54602		1.43601	0.478671	0.359942	35.9942	0.0794578	0.0264859		13	1.22489	1.08748	1.44562		3.75799	1.25266	0.87199	87.199	0.147526	0.0491752		9	99.8753	0.0124404	1.24404		10	100.371	0.022468	2.2468
14	0.366571	0.583024	0.596593		1.54619	0.515396	0.387557	38.7557	0.105381	0.035127		14	1.19935	1.06319	1.4132		3.67574	1.22525	0.852906	85.2906	0.14406	0.04802		10	28.1318	0.0510743	5.10743		11	92.341	0.0541059	5.41059
15	0.376881	0.633411	0.609659		1.61995	0.539984	0.406046	40.6046	0.115738	0.0385793		15	1.18657	1.01545	1.32489		3.5269	1.17563	0.818369	81.8369	0.126565	0.0421883		11	33.3355	0.0333417	3.33417		12	87.3123	0.0389068	3.89068
16	0.372713	0.644218	0.699321		1.71625	0.572084	0.430184	43.0184	0.14276	0.0475866		16	1.15412	0.991129	1.33786		3.48311	1.16104	0.808206	80.8206	0.141635	0.0472116		12	35.9942	0.0264859	2.64859		13	87.199	0.0491752	4.91752
17	0.382175	0.684774	0.657477		1.72443	0.574809	0.432233	43.2233	0.136668	0.0455559		17	1.13562	0.979957	1.379		3.49457	1.16486	0.810868	81.0868	0.164216	0.0547387		13	38.7557	0.035127	3.5127		14	85.2906	0.04802	4.802
18	0.399178	0.702533	0.743374		1.84508	0.615028	0.462476	46.2476	0.153537	0.0511791		18	1.15776	0.948537	1.35026		3.45656	1.15219	0.802046	80.2046	0.16405	0.0546834		14	40.6046	0.0385793	3.85793		15	81.8369	0.0421883	4.21883
19	0.410888	0.720191	0.686729		1.81781	0.605936	0.455639	45.5639	0.138595	0.0461982		19	1.1434	0.957109	1.40135		3.50185	1.16728	0.812557	81.2557	0.182144	0.0607148		15	43.0184	0.0475866	4.75866		16	80.8206	0.0472116	4.72116
20	0.387422	0.732335	0.640962		1.76072	0.586907	0.44133	44.133	0.145906	0.0486352		20	1.12887	0.946709	1.40475		3.48033	1.16011	0.807561	80.7561	0.188293	0.0627644		16	43.2233	0.0455559	4.55559		17	81.0868	0.0547387	5.47387
21	0.423438	0.697506	0.757158		1.8781	0.626034	0.470752	47.0752	0.145312	0.0484374		21	1.14678	0.950322	1.42124		3.51835	1.17278	0.816383	81.6383	0.193129	0.0643763		17	46.2476	0.0511791	5.11791		18	80.2046	0.0546834	5.46834
22	0.424026	0.724537	0.753736		1.9023	0.6341	0.476817	47.6817	0.149022	0.049674		22	1.10068	0.906568	1.61493		3.62218	1.20739	0.840478	84.0478	0.29887	0.0996233		18	45.5639	0.0461982	4.61982		19	81.2557	0.0607148	6.07148
23	0.444887	0.748656	0.711336		1.90488	0.634959	0.477464	47.7464	0.135262	0.0450874		23	1.15606	0.881944	1.32928		3.36729	1.12243	0.781333	78.1333	0.184167	0.0613889		19	44.133	0.0486352	4.86352		20	80.7561	0.0627644	6.27644
24	0.430106	0.740628	0.774143		1.94488	0.648292	0.48749	48.749	0.154887	0.0516289		24	1.15817	0.867442	1.39643		3.42204	1.14068	0.794038	79.4038	0.216313	0.0721043		20	47.0752	0.0484374	4.84374		21	81.6383	0.0643763	6.43763
25	0.444458	0.751897	0.779285		1.97564	0.658547	0.4952	49.52	0.151796	0.0505987		25	1.15589	0.885996	1.45962		3.5015	1.16717	0.812474	81.2474	0.234316	0.0781053		21	47.6817	0.049674	4.9674		22	84.0478	0.0996233	9.96233
26	0.458634	0.740979	0.787848		1.98746	0.662487	0.498163	49.8163	0.14541	0.0484701		26	1.13867	0.872839	1.40326		3.41477	1.13826	0.792349	79.2349	0.216542	0.0721806		22	47.7464	0.0450874	4.50874		23	78.1333	0.0613889	6.13889
27	0.449201	0.729824	0.765159		1.94418	0.648061	0.487316	48.7316	0.141353	0.0471177		27	1.10635	0.859198	1.37936		3.34491	1.11497	0.776141	77.6141	0.212444	0.0708147		23	48.749	0.0516289	5.16289		24	79.4038	0.0721043	7.21043
28	0.446409	0.747663	0.812629		2.0067	0.6689	0.502986	50.2986	0.159545	0.0531817		28	1.10839	0.847239	1.3954		3.35103	1.11701	0.77756	77.756	0.223867	0.0746224		24	49.52	0.0505987	5.05987		25	81.2474	0.0781053	7.81053
29	0.458752	0.736211	0.823728		2.01869	0.672897	0.505991	50.5991	0.155581	0.0518605		29	1.09285	0.861887	1.42282		3.37756	1.12585	0.783715	78.3715	0.230185	0.0767284		25	49.8163	0.0484701	4.84701		26	79.2349	0.0721806	7.21806
30	0.478169	0.738926	0.819342		2.03644	0.678812	0.510439	51.0439	0.145625	0.0485416		30	1.12848	0.849567	1.44049		3.41853	1.13951	0.793224	79.3224	0.241371	0.0804569		26	48.7316	0.0471177	4.71177		27	77.6141	0.0708147	7.08147
31	0.472005	0.746836	0.807887		2.02673	0.675576	0.508006	50.8006	0.146088	0.0486961		31	1.09926	0.853851	1.29636		3.24947	1.08316	0.753995	75.3995	0.181011	0.0603371		27	50.2986	0.0531817	5.31817		28	77.756	0.0746224	7.46224
32	0.458806	0.737834	0.750356		1.947	0.648999	0.488021	48.8021	0.134584	0.0448612		32	1.07959	0.806135	1.29758		3.18331	1.0611	0.738642	73.8642	0.201056	0.0670188		28	50.5991	0.0518605	5.18605		29	78.3715	0.0767284	7.67284
33	0.485418	0.740785	0.812737		2.03894	0.679646	0.511067	51.1067	0.140447	0.0468155		33	1.07768	0.818115	1.42962		3.32542	1.10847	0.771617	77.1617	0.250596	0.0835318		29	51.0439	0.0485416	4.85416		30	79.3224	0.0804569	8.04569
34	0.500126	0.710606	0.819975		2.03071	0.676902	0.509003	50.9003	0.132735	0.044245		34	1.07239	0.825327	1.32071		3.21842	1.07281	0.74679	74.679	0.202238	0.0674126		30	50.8006	0.0486961	4.86961		31	75.3995	0.0603371	6.03371
35	0.487782	0.751303	0.810615		2.0497	0.683233	0.513764	51.3764	0.14031	0.0467701		35	1.05658	0.849275	1.39267		3.29852	1.09951	0.765377	76.5377	0.223909	0.0746363		31	48.8021	0.0448612	4.48612		32	73.8642	0.0670188	6.70188
36	0.490904	0.734868	0.782365		2.00814	0.669379	0.503346	50.3346	0.127682	0.0425605		36	1.06099	0.82613	1.28532		3.17244	1.05748	0.73612	73.612	0.187479	0.062493		32	51.1067	0.0468155	4.68155		33	77.1617	0.0835318	8.35318
37	0.503101	0.71168	0.841239		2.05602	0.68534	0.515348	51.5348	0.139295	0.0464317		37	1.12491	0.815727	1.36899		3.30962	1.10321	0.767951	76.7951	0.226387	0.0754624		33	50.9003	0.044245	4.4245		34	74.679	0.0674126	6.74126
38	0.527886	0.701483	0.826129		2.0555	0.685166	0.515217	51.5217	0.122303	0.0407676		38	1.15149	0.797526	1.36841		3.31742	1.10581	0.769762	76.9762	0.235291	0.0784304		34	51.3764	0.0467701	4.67701		35	76.5377	0.0746363	7.46363
39	0.509121	0.718034	0.773663		2.00082	0.666939	0.501511	50.1511	0.113882	0.0379607		39	1.07357	0.794098	1.30104		3.16871	1.05624	0.735255	73.5255	0.207321	0.069107		35	50.3346	0.0425605	4.25605		36	73.612	0.062493	6.2493
40	0.499453	0.697379	0.935069		2.1319	0.710634	0.534368	53.4368	0.178086	0.0593621		40	1.03264	0.802013	1.48582		3.32047	1.10682	0.770469	77.0469	0.284049	0.0946829		36	51.5348	0.0464317	4.64317		37	76.7951	0.0754624	7.54624
41	0.525113											41	1.06423											37	51.5217	0.0407676	4.07676		38	76.9762	0.0784304	7.84304
42	0.531908											42	1.01097											38	50.1511	0.0379607	3.79607		39	73.5255	0.069107	6.9107
43	0.504724											43	0.9844											39	53.4368	0.0593621	5.93621		40	77.0469	0.0946829	9.46829
44	0.518655											44	1.00919
45	0.566269											45	1.0615
46	0.530989											46	1.01989
47	0.544308											47	1.01101
48	0.53402											48	1.04086
49	0.584008											49	1.0167
50	0.578131											50	1.06766
51												51
52												52
53												53
54												54
55												55
56												56
57												57
58												58
59												59
60												60
[truncated: 33 more columns]

## Sheet: 2E
PM-SAG1
R1	1	2	4	8				R2	1	2	4	8				R3	1	2	4	8
1	571	1172	264	357				1	1636	793	409	392				1	3823	1305	1048	837
2	1283	370	154	372				2	1267	397	438	394				2	4251	1203	838	520
3	309	491	253	196				3	2612	756	772	563				3	2246	1674	916	1054
4	1386	640	456	231				4	2037	932	424	215				4	2103	1137	1008	1229
5	1003	596	95	302				5	2600	835	329	222				5	3679	1397	1621	926
6	1662	435	592	150				6	2120	873	481	83				6	2191	683	1525	1050
7	1486	506	200	180				7	1605	835	208	215				7	2625	1776	888	1008
8	848	908	436	234				8	1171	953	429	160				8	2209	2204	943	790
9	1642	982	277	102				9	1963	1046	286	170			*	9	1967	3299	1259	1047
10	1471	994	176	104				10	1729	691	489	151				10	2788	1666	993	548
11	603	265	388	195				11	1422	611	380	324				11	2823	1719	1082	923
12	1295	1108	601	95				12	2087	1017	379	123				12	2125	1902	950	606
13	1130	809	360	129				13	1291	777	382	116				13	3093	2746	846	568
14	1611	604	239	285				14	1123	562	175	242				14	3730	3428	683	921
15	2591	483	181	121				15	1031	1171	663	139				15	5416	1062	1365	993
16	1605	626	350	298				16	2166	1142	616	240				16	3252	3760	2033	538
17	1200	646	139	405				17	1544	975	711	292				17	4574	2115	1258	778
18	2846	505	612	126				18	792	977	334	133				18	6010	1452	1340	550
19	666	419	233	129				19	1143	680	438	72				19	3039	1134	1936	543
20	418	355	490	251				20	1251	540	525	220				20	3347	1254	1149	891
21	1912	751	458	444				21	1004	833	419	323				21	4318	1284	1316	611
22	747	582	280	213				22	1118	1039	435	173				22	3697	2071	2531	489
23	1188	528	366	271				23	1128	779	757	237				23	2372	1850	2671	748
24	1410	804	314	255				24	2117	721	474	130				24	2763	2691	913	838
25	901	539	188	184				25	1730	865	396	176				25	5936	3064	1370	621
Average	1271.36	644.72	324.08	225.16				Average	1587.48	832	453.96	220.2				Average	3375.08	1915.04	1299.28	785.08
%	100	50.711	25.4908	17.7102					100	52.4101	28.5963	13.871					100	56.7406	38.4963	23.2611
									1	2	4	8
								R1	100	50.711	25.4908	17.7102
								R2	100	52.4101	28.5963	13.871
								R3	100	56.7406	38.4963	23.2611
								Avg	100	53.2872	30.8611	18.2808
									0	3.10899	6.7921	4.72095
	1	2	4	8
%	100	53.2872	30.8611	18.2808
Stdev	0	3.10899	6.7921	4.72095
	T.test
		1vs2			2vs4			4vs8
	1	571	1172		1172	264		264	357
	2	1283	370		370	154		154	372
	3	309	491		491	253		253	196
	4	1386	640		640	456		456	231
	5	1003	596		596	95		95	302
	6	1662	435		435	592		592	150
	7	1486	506		506	200		200	180
	8	848	908		908	436		436	234
	9	1642	982		982	277		409	392
	10	1471	994		994	176		438	394
	11	603	265		265	388		772	563
	12	1295	1108		1108	601		424	215
	13	1130	809		809	360		329	222
	14	1611	604		604	239		481	83
	15	2591	483		483	181		208	215
	16	1605	626		626	350		429	160
	17	1200	646		793	409		388	195
	18	2846	505		397	438		601	95
	19	666	419		756	772		360	129
	20	418	355		932	424		239	285
	21	1912	751		835	329		181	121
	22	747	582		873	481		350	298
	23	1188	528		835	208		139	405
	24	1410	804		953	429		612	126
	25	901	539		1046	286		233	129
	26	1636	793		691	489		490	251
	27	1267	397		611	380		458	444
	28	2612	756		1305	1048		280	213
	29	2037	932		1203	838		366	271
	30	2600	835		1674	916		314	255
T test		1.78566e-07			7.3489e-07			0.000970814
0,05 = *
0,01=**
0,001=***

## Sheet: 2F
R1	M-SAG1					nSAG1					R2	M-SAG1					n-SAG1						R3	M-SAG1					n-SAG1
	1	2	4	8		1	2	4	8			1	2	4	8		1	2	4	8				1	2	4	8		1	2	4	8
1	21042	7045	6003	3035		4224	4498	4430	9820		1	34215	23982	7614	8184		10450	15440	19559	10770			1	16221	5318	5591	2193		2578	10175	70579	28767
2	21120	8715	2195	6400		4526	2987	6348	14183		2	19876	10919	6444	2075		5885	6020	9345	7149			2	12199	5080	2472	3856		5966	13516	29788	16473
3	9672	6118	3108	3092		3088	4091	18392	15562		3	9218	36782	6528	1684		1984	4203	22105	11521			3	41871	7286	8958	1945		17390	12914	64919	20383
4	16531	18276	6277	3621		2477	3959	34077	11524		4	17121	21950	10030	5997		9783	3373	8019	46012			4	37607	3245	3242	3452		17743	45730	41894	54192
5	12506	9359	7511	1775		11155	22248	70176	12426		5	15023	15173	6665	6219		11701	5505	14873	8904			5	12627	7335	2303	2820		11738	4587	26002	7893
6	24956	5265	7848	2220		6671	27551	46678	15885		6	32368	8322	7424	8947		2932	5442	12187	19013			6	15056	9507	6472	2507		21715	22000	43129	16814
7	9617	16082	3657	6641		11179	7198	11505	18138		7	20279	16208	5099	3311		1917	4511	22315	37174			7	2456	4653	1302	2704		14204	12078	33638	13863
8	17755	4457	2067	8526		10813	14233	20900	21394		8	7726	13812	15598	2135		6891	21617	12869	34205			8	1690	3890	1105	2254		16626	16790	28085	14490
9	8331	7839	8190	3350		8366	24305	30613	21458		9	8044	12903	15251	5096		6642	11635	20173	44867			9	16699	7485	7617	1242		24942	28369	67755	39424
10	10553	6693	1428	3721		7197	15043	19964	20137		10	32870	6692	4611	2916		8937	18344	21834	8797			10	14532	7583	2540	2567		25896	32460	29084	44368
11	13283	16646	5313	3572		12100	8200	11616	3675		11	4582	18664	2041	1744		6004	4128	20059	9595			11	2241	22147	2663	1776		25760	55829	35971	92279
12	9000	5384	2437	1400		5412	25699	6062	12612		12	11310	7199	6642	5806		4743	11988	4862	28653			12	1876	12463	1864	2534		19215	74398	54563	72526
13	16456	5000	6120	1998		3281	11260	6259	11437		13	15647	12336	9441	1784		1682	16850	17403	32101			13	2245	3794	1759	1835		19460	50424	43061	60771
14	13269	7718	10202	974		25990	10690	8816	3491		14	4513	21771	4330	5169		13690	11322	6629	34459			14	5830	5397	2396	1633		13803	17209	46811	27022
15	8096	2985	4571	2891		12511	8010	13364	13173		15	11025	10509	2581	3930		1496	10292	14888	12153			15		4732	3959	2665			23197	22826	31303
16	5292	4810	8346	7462		9015	17638	21054	19349		16	21042	17291	1403	2328		5581	4684	13045	10013			16		8562	5204	1830			15792	24013	22006
17	28004	9556	6399	3515		4876	28643	25402	10460		17	14739	12799	3773	6284		1314	2748	27095	37910			17		12666	6039	2864			20023	15039	76560
18	45520	11187	10860	3725		4158	3452	9860	8167		18	10524	3845	16478	3518		16835	28334	9938	38414			18		7659	3148	1497			18422	24564	19524
19	11387	25561	2898	1754		13631	16011	23925	9938		19	13654	9549	8738	966		7212	3767	8472	15550			19		9923	4023	4823			20433	47803	55155
20	4121	40980	8158	5628		5633	5030	13666	14365		20	8089	5193	2678	3999		2579	38925	33863	25569			20		6712	5583	5954			7437	35291	24448
21	4418	5484	4078	3882		9571	5494	27506	11833		21	46769	7588	3562	3463		12251	19676	30979	19846			21		2829	3728	2981			4550	15799	18545
22	8212	6282	3233	5335		2812	8374	14975	12025		22	6117	7027	4808	3422		4549	37062	41467	25637			22		2316	1801	2383			5502	4189	12493
23		9756	5908	5881			14281	18826	14419		23		3569	9183	4131			45847	18067	22360			23		3744	2471	3122			22093	13599	30719
24		46071	6009	3502			2515	13109	18891		24		12904	5956	1420			15415	15501	17251			24		2827	2985	3349			32645	12205	10787
25		29675	5559	4055			2171	15783	17732		25			3642	4087				16068	35340			25		3967	4254	4806			26786	18822	12652
Avg	14506.4	12677.8	5535	3918.2		8122.09	11743.2	19732.2	13683.8		Avg	16579.6	13207.8	6820.8	3944.6		6593.55	14463.7	17664.6	23730.5			Avg	13082.1	6844.8	3739.16	2783.68		16931.1	23734.4	33977.2	32938.3
%	100	87.3942	38.1555	27.0101		41.1615	59.513	100	69.3472		%	100	79.663	41.1397	23.7919		27.7851	60.9496	74.4383	100			%	100	52.3217	28.5822	21.2785		49.831	69.8539	100	96.9424
					Pre-invasion					New
					1	2	4	8		1	2	4	8
				R1	100	87.3942	38.1555	27.0101		41.1615	59.513	100	69.3472
				R2	100	79.663	41.1397	23.7919		27.7851	60.9496	74.4383	100
				R3	100	52.3217	28.5822	21.2785		49.831	69.8539	100	96.9424
				Avg	100	73.1263	35.9592	24.0268		39.5925	63.4388	91.4794	88.7632
				Stdev	0	18.4273	6.56058	2.87304		11.1064	5.60184	14.758	16.8841
					1	2	4	8
				Pi	100	73.1263	35.9592	24.0268		0	18.4273	6.56058	2.87304
				New	39.5925	63.4388	91.4794	88.7632		11.1064	5.60184	14.758	16.8841
T.test											Stats n-SAG1
M-SAG1
	1vs2			2vs4			4vs8				1vs2			2vs4			4vs8
1	21042	7045		7045	6003		6003	3035			4224	4498		4498	4430		4430	9820
2	21120	8715		8715	2195		2195	6400			4526	2987		2987	6348		6348	14183
3	9672	6118		6118	3108		3108	3092			3088	4091		4091	18392		18392	15562
4	16531	18276		18276	6277		6277	3621			2477	3959		3959	34077		34077	11524
5	12506	9359		9359	7511		7511	1775			11155	22248		22248	70176		70176	12426
6	24956	5265		5265	7848		7848	2220			6671	27551		27551	46678		46678	15885
7	9617	16082		16082	3657		3657	6641			11179	7198		7198	11505		11505	18138
8	17755	4457		4457	2067		2067	8526			10813	14233		14233	20900		20900	21394
9	8331	7839		7839	8190		8190	3350			8366	24305		24305	30613		30613	21458
10	10553	6693		6693	1428		1428	3721			7197	15043		15043	19964		19964	20137
11	13283	16646		16646	5313		5313	3572			12100	8200		8200	11616		11616	3675
12	9000	5384		5384	2437		2437	1400			5412	25699		25699	6062		6062	12612
13	16456	5000		5000	6120		6120	1998			3281	11260		11260	6259		6259	11437
14	13269	7718		7718	10202		10202	974			25990	10690		10690	8816		8816	3491
15	8096	2985		2985	4571		4571	2891			12511	8010		8010	13364		13364	13173
16	5292	4810		4810	8346		8346	7462			9015	17638		17638	21054		21054	19349
17	28004	9556		9556	6399		6399	3515			4876	28643		28643	25402		25402	10460
18	45520	11187		11187	10860		10860	3725			4158	3452		3452	9860		9860	8167
19	11387	25561		25561	2898		2898	1754			13631	16011		16011	23925		23925	9938
20	4121	40980		40980	8158		8158	5628			5633	5030		5030	13666		13666	14365
21	4418	5484		5484	4078		4078	3882			9571	5494		5494	27506		27506	11833
22	8212	6282		6282	3233		3233	5335			2812	8374		8374	14975		14975	12025
23	34215	23982		23982	7614		7614	8184			10450	15440		15440	19559		19559	10770
24	19876	10919		10919	6444		6444	2075			5885	6020		6020	9345		9345	7149
25	9218	36782		36782	6528		6528	1684			1984	4203		4203	22105		22105	11521
26	17121	21950		21950	10030		10030	5997			9783	3373		3373	8019		8019	46012
27	15023	15173		15173	6665		6665	6219			11701	5505		5505	14873		14873	8904
28	32368	8322		8322	7424		7424	8947			2932	5442		5442	12187		12187	19013
29	20279	16208		16208	5099		5099	3311			1917	4511		4511	22315		22315	37174
30	7726	13812		13812	15598		15598	2135			6891	21617		21617	12869		12869	34205
31	8044	12903		12903	15251		15251	5096			6642	11635		11635	20173		20173	44867
32	32870	6692		6692	4611		4611	2916			8937	18344		18344	21834		21834	8797
33	4582	18664		18664	2041		2041	1744			6004	4128		4128	20059		20059	9595
34	11310	7199		7199	6642		6642	5806			4743	11988		11988	4862		4862	28653
35	15647	12336		12336	9441		9441	1784			1682	16850		16850	17403		17403	32101
36	4513	21771		21771	4330		4330	5169			13690	11322		11322	6629		6629	34459
37	11025	10509		10509	2581		2581	3930			1496	10292		10292	14888		14888	12153
38	21042	17291		17291	1403		1403	2328			5581	4684		4684	13045		13045	10013
39	14739	12799		12799	3773		3773	6284			1314	2748		2748	27095		27095	37910
40	10524	3845		3845	16478		16478	3518			16835	28334		28334	9938		9938	38414
41	13654	9549		9549	8738		8738	966			7212	3767		3767	8472		8472	15550
42	8089	5193		5193	2678		2678	3999			2579	38925		38925	33863		33863	25569
43	46769	7588		7588	3562		3562	3463			12251	19676		19676	30979		30979	19846
44	6117	7027		7027	4808		4808	3422			4549	37062		37062	41467		41467	25637
45	16221	5318		5318	5591		5591	2193			2578	10175		10175	70579		70579	28767
46	12199	5080		5080	2472		2472	3856			5966	13516		13516	29788		29788	16473
47	41871	7286		7286	8958		8958	1945			17390	12914		12914	64919		64919	20383
48	37607	3245		3245	3242		3242	3452			17743	45730		45730	41894		41894	54192
49	12627	7335		7335	2303		2303	2820			11738	4587		4587	26002		26002	7893
50	15056	9507		9507	6472		6472	2507			21715	22000		22000	43129		43129	16814
51	2456	4653		4653	1302		1302	2704			14204	12078		12078	33638		33638	13863
52	1690	3890		3890	1105		1105	2254			16626	16790		16790	28085		28085	14490
53	16699	7485		7485	7617		7617	1242			24942	28369		28369	67755		67755	39424
54	14532	7583		7583	2540		2540	2567			25896	32460		32460	29084		29084	44368
55	2241	22147		22147	2663		2663	1776			25760	55829		55829	35971		35971	92279
56	1876	12463		12463	1864		1864	2534			19215	74398		74398	54563		54563	72526
57	2245	3794		3794	1759		1759	1835			19460	50424		50424	43061		43061	60771
58	5830	5397		5397	2396		2396	1633			13803	17209		17209	46811		46811	27022
	0.0127955			2.3347e-06			0.000137108				0.000793869			0.00218008			0.234344
	*			***			***				***			**			ns
0,05 = *
0,01=**
0,001=***

## Sheet: 2G
Int SAG-1 Vesicles																Mb-Int SAG1
R1				R2						R3							R1					R2						R3
1	2	4	8		1	2	4	8		1	2	4	8				1	2	4	8			1	2	4	8			1	2	4	8
																1	2030	1008	1205	778		1	1114	899	978	534		1	792	1023	666	795
139859	73069	23751	6274		63305	30117	64366	14514		221717	36319	12388	6488			2	1598	914	888	584		2	2114	748	879	655		2	1287	874	1275	687
13841	24583	4178	27689		99856	14546	16860	9463		14134	28000	8595	10832			3	1066	943	892	696		3	1254	695	740	778		3	1059	1014	1176	608
263997	163725	14606	19663		59794	216260	5477	7520		21045	8799	16910	15983			4	2029	981	952	931		4	819	1333	715	831		4	900	662	1217	762
350565	73520	37640	23685		63725	129266	9647	25350		15175	9881	6698	15784			5	1726	1001	1003	1124		5	1393	682	785	819		5	420	721	1060	628
165126	28521	11957	20740		77016	32878	11762	28518		3324	19946	12939	11554			6	2457	1258	900	840		6	1199	839	580	969		6	901	605	653	661
41007	49812	30852	4196		174235	257940	57808	25800		9764	14356	20056	16088			7	2670	1402	820	957		7	1930	989	950	840		7	924	518	684	338
33224	33479	17398	11900		49963	54632	42168	6525		11343	13368	3045	23423			8	2553	1468	1319	842		8	845	1147	877	378		8	969	566	842	684
22255	91881	27537	20971		10750	17705	54283	8579		6245	16950	2089	10909			9	1060	1292	1406	1274		9	1730	902	1106	998		9	771	678	835	461
30713	11637	29341	4951		41968	45685	39586	11126		61790	14849	13461	4946			10	2182	1585	979	914		10	1033	1025	1303	728		10	1288	635	637	650
29045	24352	31986	12712		151983	106139	15273	12006		119566	26668	4057	7868			11	1405	1842	1077	1017		11	1235	1063	984	631		11	944	834	775	471
139932	37147	8929	6952		216979	95708	17469	6361		14596	28072	6598	2770			12	1293	1086	1031	808		12	1408	1097	685	797		12	801	626	683
89368	10452	36409	8692		196951	128915	17029	28653		4734	15835	5557	3535			13	1410	1548	870	678		13	755	1023	727	609		13	1529	524	797
43361	35340	19349	3904		34360	25948	35611	5711		4655	14284	25419	5253			14	3294	1500	711	645		14	2401	1182	701	642		14	1656	771	735
81623	18605	44521	10073		48023	50553	15760	36566			11885	6489	3444			15	1605	1320	696	808		15	2133	887	702			15	711	718	778
44326	27350	17623	12190		29496	109109	91251	24457			7587	45038	12103			16	1432	981	1399			16	1667	1567	815			16	931	738	630
28477	11306	43621	10252		224200	126501	3100	20584			16780	11511	7923			17	1499	1016	958			17	1511	1401	711			17	513	1174	701
10380	10693	31920	10219		81955	13676	20734	25056			9571	13158	8305			18	3663	865	1098			18	1484	1095	845			18	897	671	750
37030	68877	48708	5200		143319	74266	20304	9720			12610	11331	3187			19	2383	1568	1099			19	1080	836	706			19	729	711	794
8439	154336	10465	12388		146306	88095	81594	13820			7358	11892	4530			20	1860	1219	1508			20	978	861	732			20	1346	792	731
6116	30871	50057	9045		395579	16598	30032	24685			11761	10431	18530			21	1717	1541	1112			21	734	752	1170			21	2079	981	605
5988	85004	5088	14733		203773	9398	10461	14037			2045	29056	8370			22	1895	1688	988			22	720	756	852			22	988	801	779
84792	62673	40984	7878		120459	26153	6113	8617			3843	9805	24229			23	1672	1109	1229			23	1504	909	967			23	861	528	795
	23009	66410	11374			51425	33992	11658			3754	8473	8657			24	1780	1640	1095			24	1117	1068	847			24	1279	814	708
	77603	6758	9429			219248	15756	13112			3815	5562	13293			25	1460	904	1161			25	1648	1099	906			25	555	801	682
	128037	30167	5837				74344	1221				47940	11253									26	1595	1263	1268			26	1154	677	805
			13660				39893										47739	31679	26396	12896								27	590	810	736
																AVG Int	1909.56	1267.16	1055.84	859.733		AVG Int	1361.58	1004.54	866.577	729.214		28	602	664	714
75884.7	54235.3	27610.2	11715.7		119727	80865	31949	15746.4		39083.7	14097.3	13939.9	10370.3			AVG BG	541	541	541	541		AVG BG	250	250	250	250		29		687	612
																	1368.56	726.16	514.84	318.733			1111.58	754.538	616.577	479.214		30		697	762
					100	67.5412	26.6848	13.1519									100	53.0602	37.6191	23.2897			100	67.88	55.4687	43.1112
100	71.4706	36.3844	15.4388							100	36.0696	35.6668	26.5335															AVG Int	981.286	743.833	787.233	613.182
																												AVG BG	280	280	280	280
		1	2	4	8												1	2	4	8									701.286	463.833	507.233	333.182
	R1	100	71.4706	36.3844	15.4388											R1	100	53.0602	37.6191	23.2897									100	66.1404	72.3291	47.5101
	R2	100	67.5412	26.6848	13.1519											R2	100	67.88	55.4687	43.1112
	R3	100	36.0696	35.6668	26.5335											R3	100	66.1404	72.3291	47.5101
		1	2	4	8											Avg	100	62.3602	55.1389	37.9703
	Avg	100	58.3605	32.912	18.3747											STDEV	0	8.1009	17.3573	12.9027
	StDev	0	19.4042	5.40482	7.15765
		1	2	4	8
Int-SAG1 Ves		100	58.3605	32.912	18.3747		0	19.4042	5.40482	7.15765
Int-SAG1 Mb		100	62.3602	55.1389	37.9703		0	8.1009	17.3573	12.9027
T.test
																T.test
1 vs 2			2vs4			4vs8											1 vs 2			2vs4			4vs8
139859	73069		73069	23751		23751	6274										2030	1008		1008	1205		1205	778
13841	24583		24583	4178		4178	27689										1598	914		914	888		888	584
263997	163725		163725	14606		14606	19663										1066	943		943	892		892	696
350565	73520		73520	37640		37640	23685										2029	981		981	952		952	931
165126	28521		28521	11957		11957	20740										1726	1001		1001	1003		1003	1124
41007	49812		49812	30852		30852	4196										2457	1258		1258	900		900	840
33224	33479		33479	17398		17398	11900										2670	1402		1402	820		820	957
22255	91881		91881	27537		27537	20971										2553	1468		1468	1319		1319	842
30713	11637		11637	29341		29341	4951										1060	1292		1292	1406		1406	1274
29045	24352		24352	31986		31986	12712										2182	1585		1585	979		979	914
139932	37147		37147	8929		8929	6952										1405	1842		1842	1077		1077	1017
89368	10452		10452	36409		36409	8692										1114	899		899	978		978	534
43361	35340		35340	19349		19349	3904										2114	748		748	879		879	655
63305	30117		30117	64366		64366	14514										1254	695		695	740		740	778
99856	14546		14546	16860		16860	9463										819	1333		1333	715		715	831
59794	216260		216260	5477		5477	7520										1393	682		682	785		785	819
63725	129266		129266	9647		9647	25350										1199	839		839	580		580	969
77016	32878		32878	11762		11762	28518										1930	989		989	950		950	840
174235	257940		257940	57808		57808	25800										845	1147		1147	877		877	378
49963	54632		54632	42168		42168	6525										1730	902		902	1106		1106	998
10750	17705		17705	54283		54283	8579										1033	1025		1025	1303		1303	728
41968	45685		45685	39586		39586	11126										1235	1063		1063	984		984	631
151983	106139		106139	15273		15273	12006										792	1023		1023	666		666	795
216979	95708		95708	17469		17469	6361										1287	874		874	1275		1275	687
196951	128915		128915	17029		17029	28653										1059	1014		1014	1176		1176	608
34360	25948		25948	35611		35611	5711										900	662		662	1217		1217	762
221717	36319		36319	12388		12388	6488										420	721		721	1060		1060	628
14134	28000		28000	8595		8595	10832										901	605		605	653		653	661
21045	8799		8799	16910		16910	15983										924	518		518	684		684	338
15175	9881		9881	6698		6698	15784										969	566		566	842		842	684
3324	19946		19946	12939		12939	11554										771	678		678	835		835	461
9764	14356		14356	20056		20056	16088										1288	635		635	637		637	650
11343	13368		13368	3045		3045	23423										944	834		834	775		775	471
6245	16950		16950	2089		2089	10909
61790	14849		14849	13461		13461	4946
119566	26668		26668	4057		4057	7868
14596	28072		28072	6598		6598	2770										0.000309215			0.32538			0.000262785
4734	15835		15835	5557		5557	3535										***			ns			***
4655	14284		14284	25419		25419	5253
																	0,05 = *
																	0,01=**
0.0511876			0.000679241			0.00220812											0,001=***
ns			***			**
0,05 = *
0,01=**
0,001=***

## Sheet: 3C
R1											R2											R3
	Vesicles number				Colocalisation							Vesicles number				Colocalisation							Vesicles number				Colocalisation
	Endo-SAG1	Int-SAG1	n-SAG1		Endo-Int	Endo-n	Int-n	Triple				Endo-SAG1	Int-SAG1	n-SAG1		Endo-Int	Endo-n	Int-n	Triple				Endo-SAG1	Int-SAG1	n-SAG1		Endo-Int	Endo-n	Int-n	Triple
1	1	1	0		1	0	0	0			1	1	4	0		1	0	0	0			1	3	9	8		2	1	1	1
2	1	8	9		1	1	1	1			2	3	5	7		3	3	4	3			2	1	6	2		1	0	0	0
3	1	3	5		1	1	1	1			3	2	2	2		2	0	0	0			3	7	7	1		4	0	0	0
4	4	8	4		4	2	2	2			4	2	10	1		1	0	0	0			4	5	9	12		3	0	1	0
5	8	10	2		4	0	0	0			5	2	20	2		1	0	1	0			5	3	10	7		0	0	1	0
6	4	12	8		4	2	3	2			6	1	6	4		1	0	1	0			6	5	9	3		4	2	2	2
7	6	14	14		6	3	4	3			7	1	12	5		1	1	1	1			7	5	7	1		3	1	1	1
8	4	10	9		2	0	1	0			8	7	16	5		1	0	0	0			8	2	14	5		2	1	1	1
9	8	13	8		3	2	3	2			9	2	17	5		2	0	1	0			9	4	16	3		1	1	1	1
10	5	12	10		3	2	2	2			10	5	14	3		4	1	1	1			10	1	12	10		1	1	2	1
11	5	14	6		3	2	2	2			11	2	11	4		2	0	0	0			11	8	11	1		7	0	1	0
12	3	6	7		2	0	1	0			12	5	6	3		4	3	3	3			12	1	5	3		1	0	0	0
13	5	9	6		5	1	1	1			13	8	19	1		5	0	0	0			13	3	5	0		2	0	0	0
14	2	7	8		1	0	0	0			14	4	8	5		3	1	2	1			14	3	4	3		2	2	2	2
15	5	12	4		3	2	2	2			15	2	8	7		2	2	3	2			15	2	5	0		1	0	0	0
16	4	8	5		0	0	1	0			16	6	9	5		5	1	1	1			16	7	21	7		4	0	1	0
17	3	10	3		2	3	2	2			17	5	8	4		3	1	2	1			17	3	9	4		2	0	1	0
18	3	9	3		2	2	2	2			18	5	9	5		3	0	1	0			18	3	15	6		2	1	1	1
19	3	3	3		3	1	1	1			19	1	1	10		1	1	1	1			19	2	6	6		1	0	1	0
20	5	15	3		5	0	1	0			20	9	9	1		6	0	0	0			20	6	13	7		3	1	2	1
21	5	6	4		4	3	3	3			21	3	10	5		3	1	1	1			21	2	12	3		1	0	0	0
22	4	11	5		3	1	2	1			22	4	12	4		3	0	0	0			22	4	9	0		1	0	0	0
23	2	6	2		2	1	1	1			23	2	5	5		1	1	1	1			23	3	8	4		1	1	2	1
24	5	11	1		2	1	1	1			24	1	17	3		1	0	0	0			24	2	10	2		1	0	0	0
25	2	4	4		2	1	1	1			25	9	19	5		2	0	0	0			25	3	11	5		2	1	1	1
	98	222	133		68	31	38	30				92	257	101		61	16	24	16				88	243	103		52	13	22	13
% Endo with Int	69.3878				Endo	Int	New				% Endo with Int	66.3043										% Endo with Int	59.0909
% Endo with New	31.6327			Total vesicles	278	722	337				% Endo with New	17.3913										% Endo with New	14.7727
% Endo Triple	30.6122										% Endo Triple	17.3913										% Endo Triple	14.7727
								Avg	Stdev
			% Endo with Int	69.3878	66.3043	59.0909		64.9277	5.28467			Endo/Int	64.9277	5.28467		Endo-SAG1	36	8.49059
			% Endo with New	31.6327	17.3913	14.7727		21.2656	9.07313			Endo/new	21.2656	9.07313		Endo-SAG1/Int-SAG1	44	5.28467
			% Endo Triple	30.6122	17.3913	14.7727		20.9254	8.49059			Endo/triple	20.9254	8.49059		Endo-SAG1/Triple	20	8.49059
			Calculation
		Endo SAG1	Rest	29.5918	33.6957	40.9091		34.7322	5.72939
		Endo SAG1 - Int SAG1	% with Int - % Triple	38.7755	48.913	44.3182		44.0022	5.07615		Only Endo SAG1	34.7322	5.72939
		Endo SAG1 - new SAG1	% with New- % Triple	1.02041	0	0		0.340136	0.589133		Endo+Int	44.0022	5.07615
		Endo SAG1 - Triple	% Triple	30.6122	17.3913	14.7727		20.9254	8.49059		Endo+n	0.340136	0.589133
											Triple	20.9254	8.49059
		Total:		100	100	100		100

## Sheet: 3E
R1							R2							R3
Rab5 b		Total vesicles		Colocalisation			Rab5b		Total vesicles		Colocalisation			Rab5b		Total vesicles		Colocalisation
	Vacuole	SAG1	Rab5b	Vacuole	Vesicle			Vacuole	SAG1	Rab5b	Vacuole	Vesicle			Vacuole	SAG1	Rab5b	Vacuole	Vesicle					Rab5b	Rab5a	AAP3	GRA2	Rab11a	ISAP1	DrpC
1	4	12	18	4	7		1	1	1	4	1	1		1	2	7	4	1	2				R1	34.9515	10.3175	6.04288	8.73239	2.72727	2.31405	1.36719
2	2	11	13	2	4		2	2	8	6	1	2		2	2	11	7	2	5				R2	31.2977	7.64706	6.5367	11.985	2.46914	2.27273	1.97531
3	2	8	12	1	2		3	2	5	4	2	2		3	1	3	3	0	0				R3	34.7826	8.16327	4.41767	5.06073	5.84795	1.67939	2.5
4	2	8	11	2	3		4	1	3	1	0	0		4	1	6	7	1	2
5	1	2	2	0	0		5	4	12	11	4	4		5	2	3	5	2	2					33.6773	8.70926	5.66575	8.59271	3.68145	2.08872	1.9475
6	1	4	3	1	2		6	2	12	6	1	2		6	1	4	5	1	2					2.06248	1.41646	1.10871	3.46426	1.88068	0.355094	0.566918
7	2	17	19	2	4		7	4	11	14	3	3		7	2	8	4	2	2
8	1	1	6	1	1		8	1	5	3	0	0		8	4	12	8	3	5
9	2	7	7	1	3		9	4	14	19	4	5		9	2	8	4	1	2
10	1	3	5	1	1		10	4	15	9	4	5		10	1	5	4	1	3
11	4	8	14	2	3		11	4	13	14	2	2		11	2	9	5	2	3
12	4	9	10	4	4		12	2	6	9	2	2		12	2	4	4	1	2				R1							R2							R3
13	2	7	4	1	1		13	2	2	6	2	2		13	4	19	15	2	4				ISAP1		Total vesicles		Colocalisation			ISAP1		Total vesicles		Colocalisation			ISAP1		Total vesicles		Colocalisation
14	2	6	8	1	1		14	2	5	6	2	2		14	2	8	6	2	2					Vacuole	SAG1	ISAP1	Vacuole	Vesicle			Vacuole	SAG1	ISAP1	Vacuole	Vesicle			Vacuole	SAG1	ISAP1	Vacuole	Vesicle
							15	1	1	3	0	0		15	2	4	8	2	2				1	4	25	6	0	0		1	2	7	2	0	0		1	4	14	5	1	1
							16	2	4	6	2	2		16	4	11	14	3	3				2	4	23	5	1	1		2	1	6	1	1	1		2	4	7	3	0	0
							17	1	3	3	1	2		17	2	5	9	2	4				3	4	27	7	0	0		3	2	9	1	0	0		3	1	8	3	0	0
							18	4	7	10	4	4		18	1	7	5	1	3				4	2	9	2	0	0		4	2	12	2	1	1		4	4	12	4	0	0
							19	2	4	9	1	1		19	1	4	6	0	0				5	4	6	5	0	0		5	4	24	5	0	0		5	2	11	2	0	0
																							6	4	29	5	0	0		6	2	20	3	0	0		6	2	10	4	0	0
																							7	1	8	2	0	0		7	4	22	6	1	1		7	4	13	2	0	0
		Total vesicles		Colocalisation					Total vesicles		Colocalisation					Total vesicles		Colocalisation					8	4	15	4	1	1		8	1	10	1	0	0		8	1	7	1	0	0
	Vacuole	SAG1	Rab5b	Vacuole	Vesicle			Vacuole	SAG1	Rab5b	Vacuole	Vesicle			Vacuole	SAG1	Rab5b	Vacuole	Vesicle				9	2	1	2	0	0		9	2	14	4	0	0		9	2	8	2	0	0
Total	30	103	132	23	36		Total	45	131	143	36	41		Total	38	138	123	29	48				10	4	19	5	0	0		10	4	21	10	0	0		10	2	8	2	0	0
R1							R2							R3									11	2	10	4	0	0		11	1	8	2	0	0		11	1	8	1	1	1
				SAG1 Coloc							SAG1 Coloc							SAG1 Coloc					12	4	18	4	0	0		12	3	10	2	0	0		12	2	12	2	0	0
				Vacuoles	Vesicles						Vacuoles	Vesicles						Vacuoles	Vesicles				13	2	5	2	0	0		13	2	25	2	0	0		13	2	15	7	0	0
			%	76.6667	34.9515					%	80	31.2977					%	76.3158	34.7826				14	2	8	3	0	0		14	1	13	1	0	0		14	2	16	5	0	0
																							15	2	8	3	0	0		15	2	16	3	0	0		15	1	18	1	1	1
																							16	4	13	5	0	0		16	1	5	2	0	0		16	2	8	4	0	0
																							17	4	11	4	0	0		17	4	16	3	2	2		17	1	1	2	0	0
																							18	2	25	6	0	0		18	2	16	2	0	0		18	4	18	4	0	0
R1							R2							R3									19	4	17	4	0	0		19	4	14	5	0	0		19	2	10	1	0	0
Rab5a		Total vesicles		Colocalisation			Rab5a		Total vesicles		Colocalisation			Rab5a		Total vesicles		Colocalisation					20	4	17	4	0	0		20	2	21	4	1	1		20	2	14	3	1	1
	Vacuole	SAG1	Rab5a	Vacuole	Vesicle			Vacuole	SAG1	Rab5a	Vacuole	Vesicle			Vacuole	SAG1	Rab5a	Vacuole	Vesicle				21	4	10	4	0	0		21	2	16	3	0	0		21	1	3	2	0	0
1	4	10	8	2	2		1	2	12	6	1	1		1	2	11	7	1	1				22	4	8	3	0	0		22	3	9	5	0	0		22	1	5	1	0	0
2	2	4	6	0	0		2	4	9	13	2	2		2	1	1	5	0	0				23	4	23	6	1	1		23	2	14	3	1	1		23	4	15	2	0	0
3	4	16	13	2	2		3	1	10	5	1	1		3	2	10	7	1	1				24	1	7	2	0	0		24	1	13	1	0	0		24	2	8	3	1	1
4	2	12	4	2	2		4	4	17	13	1	2		4	4	15	18	3	3				25	4	20	3	1	1		25	4	21	4	0	0		25	2	13	1	0	0
5	2	14	6	2	2		5	2	15	11	1	1		5	2	5	13	0	0				26	1	8	1	0	0		26	4	15	5	0	0		26	2	16	5	0	0
6	1	4	3	0	0		6	1	12	4	0	0		6	2	15	5	0	0				27	4	18	4	1	1		27	2	14	3	0	0		27	2	15	6	0	0
7	2	8	10	1	1		7	2	11	9	1	1		7	2	6	3	0	0				28	2	8	2	0	0		28	1	12	1	0	0		28	2	18	1	0	0
8	4	11	12	2	2		8	1	2	3	1	1		8	4	6	13	0	0				29	4	10	3	0	0		29	4	15	3	0	0		29	2	13	2	0	0
9	2	4	6	0	0		9	1	10	4	0	0		9	1	2	3	1	1				30	4	22	4	1	1		30	4	11	5	1	1		30	4	22	8	0	0
10	4	8	12	0	0		10	2	24	3	1	1		10	2	6	7	1	2				31	1	7	2	1	1		31	1	14	2	1	1		31	2	7	2	0	0
11	1	2	6	0	0		11	2	20	11	2	2		11	4	17	11	2	3				32	1	17	1	0	0		32	4	12	3	0	0		32	2	6	3	0	0
12	1	4	4	0	0		12	4	15	9	1	1		12	2	14	6	0	0				33	4	16	6	2	2		33	2	7	3	1	1		33	2	11	3	0	0
13	2	7	8	0	0		13	1	1	6	0	0		13	4	15	12	1	1				34	2	10	2	0	0		34	2	9	1	1	1		34	1	11	2	1	1
14	4	16	14	1	1		14	2	12	9	0	0		14	2	10	5	0	0				35	1	8	1	1	1		35	4	11	6	0	0		35	2	14	3	0	0
15	2	6	7	1	1									15	1	3	4	0	0				36	1	8	1	0	0		36	2	12	2	1	1		36	2	8	2	0	0
														16	2	3	3	0	0				37	1	6	2	0	0		37	4	23	7	0	0		37	4	16	4	1	1
														17	2	5	4	0	0				38	1	2	3	0	0		38	4	24	4	0	0		38	4	14	7	0	0
														18	1	3	1	0	0				39	2	7	3	1	1		39	1	12	2	1	1		39	1	4	2	0	0
																							40	4	16	5	0	0		40	4	20	4	2	2		40	2	15	2	0	0
																							41	2	5	3	0	0		41	1	5	1	0	0		41	4	16	3	1	1
		Total vesicles		Colocalisation					Total vesicles		Colocalisation					Total vesicles		Colocalisation					42	2	12	4	0	0		42	2	7	1	0	0		42	2	7	1	0	0
	Vacuole	SAG1	Rab5a	Vacuole	Vesicle			Vacuole	SAG1	Rab5a	Vacuole	Vesicle			Vacuole	SAG1	Rab5a	Vacuole	Vesicle				43	2	6	2	0	0		43	2	16	2	0	0		43	4	7	4	0	0
Total	37	126	119	13	13		Total	29	170	106	12	13		Total	40	147	127	10	12				44	1	6	2	1	1		44	2	12	1	0	0		44	2	10	3	0	0
R1							R2							R3									45	2	9	3	0	0		45	2	5	2	0	0		45	1	8	1	0	0
				SAG1 Coloc							SAG1 Coloc							SAG1 Coloc					46	2	5	3	0	0		46	1	11	2	0	0		46	2	15	3	0	0
				Vacuoles	Vesicles						Vacuoles	Vesicles						Vacuoles	Vesicles				47	4	11	4	0	0		47	2	14	3	0	0		47	4	11	4	1	1
			%	35.1351	10.3175					%	41.3793	7.64706					%	25	8.16327				48	4	7	5	1	1		48	4	23	4	0	0		48	1	6	1	0	0
																							49	2	12	2	0	0		49	4	14	7	0	0		49	1	6	2	0	0
																							50	1	7	1	1	1		50	4	22	4	1	1		50	2	15	1	0	0
																														51	2	17	6	1	1		51	2	5	2	0	0
																														52	4	12	5	0	0		52	2	16	2	0	0
R1							R2							R3																53	2	21	5	0	0		53	4	13	3	0	0
AAP3		Total vesicles		Colocalisation			AAP3		Total vesicles		Colocalisation			AAP3		Total vesicles		Colocalisation												54	1	11	1	0	0		54	1	8	1	0	0
	Vacuole	SAG1	AAP3	Vacuole	Vesicle			Vacuole	SAG1	AAP3	Vacuole	Vesicle			Vacuole	SAG1	AAP3	Vacuole	Vesicle											55	1	9	2	2	2		55	2	4	2	1	1
1	2	10	3	0	0		1	4	12	17	2	2		1	2	5	10	0	0											56	2	14	1	0	0		56	2	11	4	0	0
2	2	13	4	2	2		2	4	23	16	1	1		2	2	15	9	0	0											57	4	24	5	0	0		57	2	4	2	0	0
3	1	4	2	1	1		3	4	11	6	0	0		3	2	10	6	1	1											58	2	8	3	0	0		58	4	22	3	1	1
4	2	13	7	0	0		4	4	15	3	0	0		4	4	16	17	2	2											59	1	9	3	0	0		59	4	13	5	0	0
5	1	5	5	1	1		5	4	17	10	1	1		5	2	7	3	0	0											60	2	9	3	0	0		60	2	6	1	0	0
6	2	15	7	0	0		6	4	12	3	1	1		6	2	9	4	1	1											61	1	16	2	1	1
7	4	26	20	3	3		7	4	14	5	0	0		7	2	9	10	1	1
8	2	12	5	2	2		8	4	8	3	1	1		8	4	18	12	0	0
9	2	9	6	1	1		9	4	20	6	0	0		9	2	4	8	0	0						Total vesicles		Colocalisation					Total vesicles		Colocalisation					Total vesicles		Colocalisation
10	2	15	15	0	0		10	4	15	7	2	2		10	4	22	11	1	1					Vacuole	SAG1	ISAP1	Vacuole	Vesicle			Vacuole	SAG1	ISAP1	Vacuole	Vesicle			Vacuole	SAG1	ISAP1	Vacuole	Vesicle
11	4	11	12	1	1		11	4	12	9	0	0		11	2	11	4	0	0				Total	135	605	169	14	14		Total	146	836	189	19	19		Total	137	655	167	11	11
12	4	14	10	1	1		12	4	17	9	3	3		12	4	16	16	2	2				R1							R2							R3
13	2	8	5	1	1		13	4	23	5	1	1		13	2	9	8	0	0								SAG1 Coloc							SAG1 Coloc							SAG1 Coloc
14	2	6	4	0	0		14	4	14	14	1	1		14	2	9	7	0	0								Vacuoles	Vesicles						Vacuoles	Vesicles						Vacuoles	Vesicles
15	4	12	12	1	1		15	4	9	4	0	0		15	2	15	7	1	1							%	10.3704	2.31405					%	13.0137	2.27273					%	8.0292	1.67939
16	1	6	1	0	0		16	4	16	11	1	1		16	4	8	12	2	2
17	4	16	10	0	0		17	4	16	7	0	0		17	2	12	6	0	0
18	1	10	3	0	0		18	4	9	8	2	2		18	2	13	8	0	0
19	2	14	10	2	2		19	4	10	6	0	0		19	2	9	4	0	0
20	4	15	15	1	1		20	4	12	7	1	1		20	2	22	8	1	1
21	1	5	4	1	1		21	4	18	13	3	3		21	2	16	6	1	1				R1							R2							R3
22	2	11	10	0	0		22	4	8	3	0	0		22	4	15	12	1	1				DrpC		Total vesicles		Colocalisation			DrpC		Total vesicles		Colocalisation			DrpC		Total vesicles		Colocalisation
23	4	20	11	0	0		23	4	8	4	0	0		23	2	10	6	0	0					Vacuole	SAG1	DrpC	Vacuole	Vesicle			Vacuole	SAG1	DrpC	Vacuole	Vesicle			Vacuole	SAG1	DrpC	Vacuole	Vesicle
24	2	10	9	0	0		24	4	23	16	1	1		24	2	14	9	0	0				1	4	20	6	0	0		1	1	6	3	0	0		1	4	12	4	0	0
25	2	7	4	0	0		25	4	17	17	3	3		25	2	14	6	0	0				2	1	12	6	1	1		2	2	16	3	0	0		2	1	9	2	1	1
26	4	13	17	1	1		26	4	10	4	0	0		26	2	16	16	2	2				3	4	20	4	0	0		3	2	3	2	0	0		3	4	13	6	1	1
27	2	11	4	0	0		27	4	25	13	1	1		27	2	6	7	0	0				4	4	20	7	0	0		4	4	18	9	0	0		4	4	13	7	0	0
28	2	17	6	0	0		28	4	7	3	0	0		28	4	50	22	4	4				5	2	27	7	0	0		5	1	8	2	0	0		5	2	12	3	0	0
29	2	9	9	0	0		29	4	11	5	2	2		29	2	6	7	1	1				6	4	17	4	0	0		6	1	9	3	0	0		6	4	17	5	0	0
30	2	11	5	1	1		30	4	12	6	0	0		30	2	10	4	0	0				7	4	10	6	0	0		7	2	8	2	0	0		7	2	8	4	0	0
31	1	7	4	0	0		31	4	17	6	1	1		31	4	12	13	0	0				8	2	7	3	1	1		8	1	11	2	1	1		8	1	7	1	0	0
32	2	10	11	1	1		32	4	17	7	0	0		32	2	12	6	1	1				9	1	6	3	0	0		9	4	19	5	0	0		9	2	5	2	0	0
33	4	9	11	0	0		33	4	10	8	2	2		33	2	16	14	1	1				10	2	16	2	0	0		10	2	6	4	0	0		10	2	11	3	0	0
34	2	12	6	0	0		34	4	8	10	0	0		34	2	4	7	0	0				11	4	26	14	0	0		11	2	6	3	0	0		11	2	14	3	1	1
35	2	11	9	1	1		35	4	18	12	2	2		35	2	8	10	0	0				12	1	1	1	0	0		12	1	7	5	1	1		12	1	4	2	0	0
36	2	6	3	1	1		36	4	12	12	4	4		36	2	13	6	0	0				13	2	14	4	0	0		13	2	9	5	0	0		13	1	5	5	0	0
37	4	14	11	3	3		37	4	24	10	1	1		37	2	9	8	1	1				14	2	11	3	0	0		14	2	8	1	0	0		14	1	7	5	0	0
38	4	17	18	1	1		38	4	15	5	0	0		38	2	9	4	0	0				15	1	12	3	0	0		15	1	10	2	0	0		15	2	1	3	0	0
39	2	15	10	1	1		39	4	21	10	2	2		39	1	6	2	2	2				16	2	8	4	0	0		16	1	8	2	0	0		16	4	15	5	0	0
40	1	2	3	0	0		40	4	30	28	0	0		40	2	12	5	0	0				17	4	17	5	0	0		17	2	9	4	0	0		17	4	13	7	0	0
41	4	14	14	2	2		41	4	29	17	1	1		41	2	11	4	1	1				18	2	4	4	0	0		18	1	12	2	0	0		18	4	13	5	1	1
42	2	10	5	1	1		42	4	19	10	3	3		42	2	21	8	0	0				19	1	11	2	0	0		19	1	8	3	0	0		19	4	13	4	0	0
43	2	12	6	0	0		43	4	16	16	1	1		43	1	8	3	0	0				20	2	12	5	0	0		20	2	17	3	0	0		20	2	14	4	0	0
44	2	7	7	0	0		44	4	15	14	2	2		44	2	12	4	0	0				21	2	12	4	0	0		21	2	9	6	0	0		21	2	9	4	0	0
45	4	19	20	0	0		45	4	17	13	1	1		45	4	15	15	2	2				22	4	25	5	0	0		22	2	12	1	0	0		22	1	4	4	0	0
							46	4	28	9	2	2		46	4	12	20	1	1				23	3	7	4	1	1		23	4	10	2	0	0		23	4	13	6	2	2
							47	4	18	17	2	2		47	1	5	2	0	0				24	2	18	4	0	0		24	4	10	9	0	0		24	2	15	4	0	0
							48	4	20	13	2	2		48	2	10	9	0	0				25	2	11	2	0	0		25	1	9	5	1	1		25	2	7	4	0	0
							49	4	11	14	0	0		49	2	9	3	0	0				26	1	2	3	1	1		26	2	11	4	1	1		26	2	11	2	1	1
							50	4	17	8	1	1		50	2	20	4	1	1				27	1	6	1	0	0		27	2	9	6	1	1		27	1	5	2	0	0
							51	4	11	16	1	1		51	1	6	3	0	0				28	1	7	1	0	0		28	4	8	4	0	0		28	4	8	3	0	0
							52	4	13	10	0	0		52	1	4	2	0	0				29	2	10	2	0	0		29	1	8	2	0	0		29	2	7	4	1	1
							53	4	9	10	1	1		53	2	14	8	0	0				30	4	22	4	0	0		30	4	21	4	0	0		30	2	9	4	1	1
							54	4	14	3	0	0		54	2	13	11	0	0				31	2	11	2	1	1		31	4	7	7	0	0		31	1	7	2	0	0
							55	4	13	12	0	0		55	4	26	10	0	0				32	2	11	2	0	0		32	1	4	5	0	0		32	2	4	4	0	0
							56	4	13	6	1	1		56	2	9	4	0	0				33	1	11	3	1	1		33	2	9	4	1	1		33	2	7	2	0	0
							57	4	13	7	0	0		57	4	15	9	0	0				34	2	9	3	0	0		34	2	7	3	0	0		34	2	11	4	0	0
														58	1	8	2	0	0				35	2	27	10	0	0		35	2	12	4	0	0		35	2	6	3	0	0
														59	2	14	5	1	1				36	2	8	4	0	0		36	2	8	3	1	1		36	2	6	2	0	0
														60	2	18	7	1	1				37	1	11	2	0	0		37	2	15	5	0	0		37	1	7	2	0	0
																							38	2	12	5	1	1		38	2	17	4	0	0		38	1	7	4	0	0
																							39	1	15	2	0	0		39	2	14	4	1	1		39	2	4	3	0	0
																							40	2	6	3	0	0		40	1	7	3	0	0		40	2	7	3	0	0
		Total vesicles		Colocalisation					Total vesicles		Colocalisation					Total vesicles		Colocalisation
	Vacuole	SAG1	AAP3	Vacuole	Vesicle			Vacuole	SAG1	AAP3	Vacuole	Vesicle			Vacuole	SAG1	AAP3	Vacuole	Vesicle
Total	109	513	373	31	31		Total	228	872	543	57	57		Total	138	747	473	33	33						Total vesicles		Colocalisation					Total vesicles		Colocalisation					Total vesicles		Colocalisation
R1							R2							R3										Vacuole	SAG1	DrpC	Vacuole	Vesicle			Vacuole	SAG1	DrpC	Vacuole	Vesicle			Vacuole	SAG1	DrpC	Vacuole	Vesicle
				SAG1 Coloc							SAG1 Coloc							SAG1 Coloc					Total	88	512	159	7	7		Total	81	405	150	8	8		Total	90	360	146	9	9
				Vacuoles	Vesicles						Vacuoles	Vesicles						Vacuoles	Vesicles				R1							R2							R3
			%	28.4404	6.04288					%	25	6.5367					%	23.913	4.41767								SAG1 Coloc							SAG1 Coloc							SAG1 Coloc
																											Vacuoles	Vesicles						Vacuoles	Vesicles						Vacuoles	Vesicles
																										%	7.95455	1.36719					%	9.87654	1.97531					%	10	2.5
R1							R2							R3
GRA2		Total vesicles		Colocalisation			GRA2		Total vesicles		Colocalisation			GRA2		Total vesicles		Colocalisation
	Vacuole	SAG1	GRA2	Vacuole	Vesicle			Vacuole	SAG1	GRA2	Vacuole	Vesicle			Vacuole	SAG1	GRA2	Vacuole	Vesicle
1	1	4	3	0	0		1	1	1	9	1	1		1	1	2	4	0	0
2	1	3	17	0	0		2	1	1	1	0	0		2	1	1	3	0	0				R1							R2							R3
3	1	1	2	0	0		3	1	2	3	0	0		3	1	4	3	0	0				Rab11a		Total vesicles		Colocalisation			Rab11a		Total vesicles		Colocalisation			Rab11a		Total vesicles		Colocalisation
4	1	1	7	0	0		4	1	3	1	1	1		4	1	3	1	0	0					Vacuole	SAG1	Rab11a	Vacuole	Vesicle			Vacuole	SAG1	Rab11a	Vacuole	Vesicle			Vacuole	SAG1	Rab11a	Vacuole	Vesicle
5	1	3	4	0	0		5	1	2	1	0	0		5	1	3	3	0	0				1	2	9	5	1	1		1	4	18	14	1	1		1	4	9	18	0	0
6	1	2	4	1	1		6	1	2	2	1	1		6	1	2	7	0	0				2	1	9	6	0	0		2	2	8	9	0	0		2	1	1	8	0	0
7	1	0	2	0	0		7	1	3	8	1	1		7	1	2	3	0	0				3	2	13	9	1	1		3	2	15	15	0	0		3	4	7	14	0	0
8	1	1	3	0	0		8	1	1	1	1	1		8	1	0	5	0	0				4	2	9	12	1	1		4	2	14	5	0	0		4	2	7	6	1	1
9	1	4	7	0	0		9	1	1	6	0	0		9	1	3	1	0	0				5	1	5	7	0	0		5	4	12	10	0	0		5	2	2	7	1	1
10	1	1	3	0	0		10	1	1	0	0	0		10	1	2	6	0	0				6	2	10	16	1	1		6	4	15	11	0	0		6	2	4	6	0	0
11	1	2	6	0	0		11	1	2	2	0	0		11	1	2	4	0	0				7	4	13	15	0	0		7	1	8	8	1	1		7	1	6	7	1	2
12	1	6	3	0	0		12	1	0	0	0	0		12	1	4	2	1	1				8	4	7	12	1	1		8	1	2	6	0	0		8	4	7	13	0	0
13	1	3	3	1	1		13	1	1	3	0	0		13	2	11	30	1	1				9	1	7	6	0	0		9	4	10	17	0	0		9	4	9	20	0	0
14	1	2	4	1	1		14	1	1	1	0	0		14	2	8	12	0	0				10	2	13	20	0	0		10	1	3	4	0	0		10	4	12	24	2	2
15	1	4	5	1	2		15	1	1	3	1	1		15	2	7	1	0	0				11	1	4	4	0	0		11	4	6	10	0	0		11	2	7	6	1	1
16	1	1	14	0	0		16	1	1	2	0	0		16	2	8	3	0	0				12	4	9	7	1	1		12	2	12	8	0	0		12	2	10	9	0	0
17	1	1	7	1	1		17	1	1	5	1	1		17	2	8	25	1	1				13	2	5	6	0	0		13	2	15	9	1	1		13	4	11	22	0	0
18	1	3	8	0	0		18	1	2	2	2	2		18	2	7	14	0	0				14	1	3	5	0	0		14	4	14	17	0	0		14	1	4	7	0	0
19	1	1	10	1	1		19	1	2	7	0	0		19	2	6	17	0	0				15	2	7	12	0	0		15	2	12	9	0	0		15	2	7	10	1	1
20	1	2	5	1	1		20	1	3	1	1	1		20	2	6	14	0	0				16	4	17	11	0	0		16	4	8	12	0	0		16	2	4	8	1	1
21	1	3	0	0	0		21	1	1	1	0	0		21	2	7	9	1	1				17	2	10	6	0	0		17	2	6	8	1	1		17	2	8	9	0	0
22	1	1	4	1	1		22	1	2	5	0	0		22	2	6	7	0	0				18	1	2	5	0	0		18	2	9	7	0	0		18	4	9	24	0	0
23	1	2	2	1	1		23	1	2	0	0	0		23	2	10	13	0	0				19	2	12	13	0	0		19	4	11	15	0	0		19	1	2	5	0	0
24	1	2	2	0	0		24	1	2	2	0	0		24	2	11	22	0	0				20	1	12	4	0	0		20	2	6	9	0	0		20	1	6	8	0	0
25	1	4	3	0	0		25	1	3	0	0	0		25	2	1	16	1	1				21	4	11	18	0	0		21	2	11	9	0	0		21	4	10	18	0	0
26	2	1	31	0	0		26	2	5	12	0	0		26	2	5	14	0	0				22	4	11	11	0	0		22	4	8	7	2	2		22	1	5	8	0	0
27	2	6	7	1	1		27	2	8	15	1	1		27	2	8	13	0	0				23	2	4	9	0	0		23	4	7	16	0	0		23	4	5	15	0	0
28	2	4	26	0	0		28	2	7	19	0	0		28	2	6	20	0	0				24	4	10	15	0	0		24	2	9	10	0	0		24	4	6	7	0	0
29	2	6	25	0	0		29	2	6	26	0	0		29	2	3	20	0	0				25	1	8	8	0	0		25	1	4	6	0	0		25	4	13	13	1	1
30	2	4	17	1	1		30	2	4	16	1	1		30	2	8	19	0	0
31	2	7	28	0	0		31	2	7	19	0	0		31	2	6	15	0	0
32	2	7	27	0	0		32	2	5	19	0	0		32	2	2	23	0	0
33	2	4	20	1	1		33	2	9	17	2	2		33	2	3	9	1	1						Total vesicles		Colocalisation					Total vesicles		Colocalisation					Total vesicles		Colocalisation
34	2	8	19	2	2		34	2	4	18	0	0		34	2	4	16	0	0					Vacuole	SAG1	Rab11a	Vacuole	Vesicle			Vacuole	SAG1	Rab11a	Vacuole	Vesicle			Vacuole	SAG1	Rab11a	Vacuole	Vesicle
35	2	7	25	1	1		35	2	4	11	1	1		35	2	8	22	0	0				Total	56	220	242	6	6		Total	66	243	251	6	6		Total	66	171	292	9	10
36	2	5	22	0	0		36	2	2	10	1	1		36	2	6	24	0	0				R1							R2							R3
37	2	5	19	0	0		37	2	4	14	0	0		37	2	6	19	0	0								SAG1 Coloc							SAG1 Coloc							SAG1 Coloc
38	2	4	32	0	0		38	2	2	11	0	0		38	4	15	53	0	0								Vacuoles	Vesicles						Vacuoles	Vesicles						Vacuoles	Vesicles
39	2	12	6	0	0		39	2	4	19	0	0		39	4	11	36	1	1							%	10.7143	2.72727					%	9.09091	2.46914					%	13.6364	5.84795
40	2	11	32	2	2		40	2	3	24	0	0		40	4	10	46	1	1
41	2	4	18	0	0		41	2	3	22	0	0		41	4	10	47	0	0
42	2	5	28	0	0		42	2	5	29	0	0		42	4	11	50	0	0
43	2	2	31	0	0		43	2	4	23	1	1		43	4	8	35	0	0
44	2	5	13	0	0		44	2	3	9	0	0		44	4	9	49	0	0
45	2	6	20	0	0		45	2	4	16	0	0		45	4	15	43	3	3
46	2	2	4	1	1		46	2	5	25	1	1		46	4	13	38	0	0
47	2	5	10	0	0		47	2	2	12	0	0		47	4	12	48	0	0
48	2	5	25	0	0		48	2	1	5	1	1		48	4	11	62	0	0
49	2	5	14	0	0		49	2	4	15	0	0		49	4	17	64	2	2
50	2	7	8	0	0		50	2	3	22	0	0		50	4	8	42	2	2
51	4	20	47	3	3		51	4	6	38	0	0		51	4	12	51	2	2
52	4	11	54	0	0		52	4	7	27	0	0		52	4	20	71	1	1
53	4	3	31	1	1		53	4	9	43	0	0		53	4	9	19	0	0
54	4	17	74	1	1		54	4	10	49	1	1		54	4	12	27	1	1
55	4	10	51	1	1		55	4	4	72	1	1		55	4	22	17	1	1
56	4	14	66	0	0		56	4	7	45	0	0		56	4	10	51	2	2
57	4	12	46	2	2		57	4	7	63	1	1		57	4	6	39	0	0
58	4	9	52	0	0		58	4	4	17	0	0		58	4	8	41	1	1
59	4	7	37	0	0		59	4	6	44	1	1		59	4	8	37	0	0
60	4	9	39	0	0		60	4	5	29	2	2		60	8	9	76	0	0
61	4	9	60	1	1		61	4	4	43	0	0		61	8	12	60	1	1
62	4	14	37	0	0		62	4	5	41	0	0		62	8	13	67	0	0
63	4	7	31	0	0		63	4	2	14	0	0		63	8	21	81	1	1
64	4	9	41	1	1		64	4	5	38	1	1		64	8	21	78	1	1
65	4	14	19	1	1		65	4	0	39	0	0
66	4	15	56	0	0		66	4	2	23	0	0
67	4	9	61	2	2		67	4	8	30	1	1
							68	4	5	17	1	1
							69	4	4	45	1	1
							70	4	9	34	4	4
							71	4	9	42	0	0
							72	4	7	49	0	0
							73	4	8	24	3	3
							74	4	4	54	1	1
		Total vesicles		Colocalisation					Total vesicles		Colocalisation					Total vesicles		Colocalisation
	Vacuole	SAG1	GRA2	Vacuole	Vesicle			Vacuole	SAG1	GRA2	Vacuole	Vesicle			Vacuole	SAG1	GRA2	Vacuole	Vesicle
Total	131	355	1376	30	31		Total	159	267	1380	32	32		Total	178	494	1725	25	25
R1							R2							R3
				SAG1 Coloc							SAG1 Coloc							SAG1 Coloc
				Vacuoles	Vesicles						Vacuoles	Vesicles						Vacuoles	Vesicles
			%	22.9008	8.73239					%	20.1258	11.985					%	14.0449	5.06073

## Sheet: 4C
R1							R2								R3
	Ctrl	Aux		Rab5b Ctrl	Rab5B DN			Ctrl	Aux		Rab5b Ctrl	Rab5B DN				Ctrl	Aux		Rab5b Ctrl	Rab5B DN
1	386783	356135		475591	349198		1	239667	384666		264752	148058			1	454242	339708		171822	248802
2	543772	282914		400805	586324		2	257007	276636		409536	168480			2	350286	301053		348567	277257
3	233178	170793		312464	315662		3	157839	243012		51008	216462			3	185046	291567		301776	53943
4	303246	473828		298405	215001		4	36180	328446		389608	330770			4	385662	474150		244653	195300
5	299541	430995		490345	56206		5	25827	272524		290022	331276			5	448611	185946		264729	37374
6	308264	404305		413848	261441		6	436140	129034		276752	345256			6	551871	240543		392607	246585
7	475441	362836		280041	289096		7	410616	177954		390726	161018			7	175392	291786		214143	104235
8	283872	462190		350522	259205		8	203724	388066		383264	316068			8	145932	202335		272031	269568
9	187505	331992		622214	218812		9	136923	108156		243758	196066			9	187041	363663		334599	183456
10	177630	318241		459538	250584		10	127188	366526		223674	488898			10	253167	334839		243678	283716
11	383351	191200		518014	273913		11	298548	154998		297230	174940			11	319830	216417		257550	214350
12	373019	290224		252065	416135		12	88005	228000		143220	143876			12	289623	268269		362370	362994
13	340667	477799		358895	388535		13	465366	278262		206746	400926			13	329142	573942		338970	203205
14	613783	397936		439529	194102		14	261135	395420		75396	25340			14	202566	385971		446853	190380
15	312071	967392		456309	660306		15	377244	346794		484112	186868			15	352689	247830		403311	147996
16	80776	435092		479161	265700		16	549612	321550		504768	114874			16	263124	357321		213435	153807
17	703812	215249		393122	249006		17	488955	139680		204394	305642			17	160692	279915		313002	289677
18	454029	608113		637850	248466		18	418023	419194		385984	60224			18	244935	221214		175857	129492
19	110753	661452		245555	192568		19	237669	301078		182682	223576			19	432129	430164		220761	252015
20	657093	182905		480671	302872		20	264831	277594		374448	313076			20	168414	307305		111435	141870
21	611729	320249		218567	246254		21	372597	271344		140870	162784			21	280137	357189		343176	288540
22	437141	244199		269050	293370		22	331647	236762		340070	159868			22	106044	205863		255570	143577
23	409659	598255		105606	590802		23	297627	83102		367396	426718			23	236412	222012		137649	329691
24	486978	411213		430621	146023		24	194229	470086		269932	250198			24	506124	322506		282183	35814
25	342304	336426		337405	344369		25	231723	189956		384078	133098			25	412719	317799		284136	266112
Area Pix	380656	397277		389048	304558		Area Pix	276333	271554		291377	231374			Area Pix	297673	309572		277395	201990
	163683	175936		125148	138035			140226	103514		119206	115607				121778	91328.8		83303.4	88858.2
%	100	104.367		102.205	80.0087		%	100	98.2705		107.3	85.204			%	100	103.997		89.6057	65.2482
							Ctrl	Ctrl Aux	Rab5b	Rab5b-KD
						R1	100	104.367	102.205	80.0087
						R2	100	98.2705	98.2705	85.204
						R3	100	103.997	89.6057	65.2482
							100	102.211	96.6936	76.8203
							0	3.41798	6.44574	10.3529
																	386783	356135		475591	349198
																	543772	282914		400805	586324
																	233178	170793		312464	315662
																	303246	473828		298405	215001
								Ctrl	Aux								299541	430995		490345	56206
							WT	100	102.211		0	3.41798					308264	404305		413848	261441
							Rab5b-mAID	96.6936	76.8203		6.44574	10.3529					475441	362836		280041	289096
																	283872	462190		350522	259205
																	187505	331992		622214	218812
																	177630	318241		459538	250584
																	383351	191200		518014	273913
																	373019	290224		252065	416135
																	340667	477799		358895	388535
																	613783	397936		439529	194102
																	312071	967392		456309	660306
																	80776	435092		479161	265700
																	703812	215249		393122	249006
																	454029	608113		637850	248466
																	110753	661452		245555	192568
																	657093	182905		480671	302872
																	611729	320249		218567	246254
																	437141	244199		269050	293370
																	409659	598255		105606	590802
																	486978	411213		430621	146023
																	342304	336426		337405	344369
																	239667	384666		264752	148058
																	257007	276636		409536	168480
																	157839	243012		51008	216462
																	36180	328446		389608	330770
																	25827	272524		290022	331276
																	436140	129034		276752	345256
																	410616	177954		390726	161018
																	203724	388066		383264	316068
																	136923	108156		243758	196066
																	127188	366526		223674	488898
																	298548	154998		297230	174940
																	88005	228000		143220	143876
																	465366	278262		206746	400926
																	261135	395420		75396	25340
																	377244	346794		484112	186868
																	549612	321550		504768	114874
																	488955	139680		204394	305642
																	418023	419194		385984	60224
																	237669	301078		182682	223576
																	264831	277594		374448	313076
																	372597	271344		140870	162784
																	331647	236762		340070	159868
																	297627	83102		367396	426718
																	194229	470086		269932	250198
																	231723	189956		384078	133098
																	454242	339708		171822	248802
																	350286	301053		348567	277257
																	185046	291567		301776	53943
																	385662	474150		244653	195300
																	448611	185946		264729	37374
																	551871	240543		392607	246585
																	175392	291786		214143	104235
																	145932	202335		272031	269568
																	187041	363663		334599	183456
																	253167	334839		243678	283716
																	319830	216417		257550	214350
																	289623	268269		362370	362994
																	329142	573942		338970	203205
																	202566	385971		446853	190380
																	352689	247830		403311	147996
																	263124	357321		213435	153807
																	160692	279915		313002	289677
																	244935	221214		175857	129492
																	432129	430164		220761	252015
																	168414	307305		111435	141870
																	280137	357189		343176	288540
																	106044	205863		255570	143577
																	236412	222012		137649	329691
																	506124	322506		282183	35814
																	412719	317799		284136	266112
																	0.367677			0.000150479
																	ns			***

## Sheet: 4D-E
Ctrl								Ctrl								Ctrl									Ctrl
R1								R2								R3									R4
	Total	Stage 1	Stage 2	Stage 4	Stage 8	Above			Total	Stage 1	Stage 2	Stage 4	Stage 8	Above			Total	Stage 1	Stage 2	Stage 4	Stage 8	Above				Total	Stage 1	Stage 2	Stage 4	Stage 8	Above
1	1				1			20	3			3				20	6	1	3	2					20	6			5	1
2	3		1		1	1		19	8		5	3				19	3	1		1	1				19	4			2	2
3	3			1	2			18	5			1	3	1		18	8	2	1	3	2				18	6	2	2	1	1
4	2		1	1				17	4				4			17	5	1	1	1	2				17	11	2	3	5	1
5	5	1	1	1	2			16	7	3	2	1	1			16	9		5	3	1				16	3	1	1		1
6	4		2	2				15	4	1		3				15	10	3	3	4					15	5	2	1	2
7	4	2		1	1			14	7		2	3	2			14	9	2	2	5					14	11	3	4	3	1
8	4	1		2	1			13	4			2	2			13	11		3	4	3	1			13	5	2	1	2
9	3			2		1		12	14		2	6	6			12	6	2	2	1	1				12	10		3	5	2
10	5		1	2	1	1		11	4	2	1	1				11	10	2	3	5					11	8		3	4	1
11	3			1	2			10	10	2	3	2	3			10	8	1	1	6					10	7		5	2
12	3		2			1		9	4	1	1	2				9	7		3	4					9	4		1	2	1
13	5		1	3	1			8	2			2				8	10	4	2	4					8	8	2	3	2	1
14	7	3	1	2	1			7	3		1	1	1			7	7	1		4	2				7	6			4	2
15	4	1		3				6	3		2			1		6	4		1	3					6	5	1	1	1	2
16	4		2	1	1			5	7			2	3	2		5	11		1	6	4				5	6	2		1	3
17	3				3			4	5			1	1	3		4	8		4	2	2				4	14	2	6	5	1
18	6	1	1	2	1	1		3	2			1	1			3	13	1	2	6	4				3	5	1	3	1
19	9	1	2	2	3	1		2	8	1	3	2	2			2	14	4	4	3	3				2	4		1	2	1
1	3	1	1	1				1	7		3	2	1	1		1	8	2	1	4	1				1	6		3	2	1
2	2			1	1
3	2				1			Total	111	10	25	38	30	8		Total	167	27	42	71	26	1			Total	134	20	41	51	22	0
4	5		3	2
5	5	1		3		1		%		9.00901	22.5225	34.2342	27.027	7.20721		%		16.1677	25.1497	42.515	15.5689	0.598802			%		14.9254	30.597	38.0597	16.4179	0
6	5	1		3		1
7	4	1	1	1	1
8	8	1	2	2	2	1
9	6	1	1	2	2
10	8	1	1	4	1	2
11	3		1	2
12	4			2	1	1
13	7	2	1	2	0	2
14	3		0	2		1
15	6			2	3	1
16	6	1	2	1	1	1
17	7		1		6
Total	162	20	29	56	40	17
%		12.3457	17.9012	34.5679	24.6914	10.4938
KD								KD								KD
R1								R2								R3									KD
	Total	Stage 1	Stage 2	Stage 4	Stage 8	Above			Total	Stage 1	Stage 2	Stage 4	Stage 8	Above			Total	Stage 1	Stage 2	Stage 4	Stage 8	Above			R4
1	13	3	1	4	5			20	8	3	3	1	1			20	29		20	8	1					Total	Stage 1	Stage 2	Stage 4	Stage 8	Above
2	11	2	2	4	3			19	6		3	2	1			19	22	5	12	5					20	7	2	1	4
3	15	4	2	2	7			18	8	3	2	2	1			18	21	6	11	4					19	10	1	4	5
4	9	2	1	2	4			17	5			3	2			17	14		7	6	1				18	7		4	3
5	15	5	2	1	6	1		16	2			1	1			16	22	8	7	7					17	10	2	5	3
6	10	2	2	2	3	1		15	8	2		5	1			15	14	4	6	3	1				16	7		4	2	1
7	16	3	2	5	5	1		14	8		4	3	1			14	15	4	6	4	1				15	7	2	1	4
8	20	5	4	6	4	1		13	4	1		3				13	16		9	7					14	9	3	2	4
9	17	5	5	3	3	1		12	3		1		2			12	16	1	2	12	1				13	4	1		3
10	8	2	2	2	2			11	7	1		2	4			11	22	4	11	7					12	15	2	5	7	1
11	7	1	2	1	2	1		10	4	1	2	1				10	17	1	6	10					11	7		1	6
12	24	3	4	11	6			9	4	2		2				9	11	3	4	4					10	9	2	1	6
13	14	3	3	4	4			8	7	1	2	1	3			8	12	2	6	3	1				9	10		4	4	2
1	14	1	3	6	4			7	6	2		3		1		7	14	2	5	7					8	9	1	3	4	1
2	10		2	4	3	1		6	3	1		2				6	17	2	8	6	1				7	9	3	1	4	1
3	8	2	2	2	2			5	4	1	1	2				5	16	2	7	7					6	5	1		4
4	21	4	5	4	8			4	5			4	1			4	13	4	4	3	2				5	13	2	5	3	3
5	13		2	6	4	1		3	2	1			1			3	12	1	5	6					4	6		1	3	2
6	7			1	6			2	4	3		1				2	9	2	5	2					3	6	1	3	2
7	13	1	4	2	5	1		1	4	1			3			1	15	1	7	5	2				2	7		3	2	2
8	9	1	1	3	4																				1	6			6
9	15	1	3	5	6			Total	102	23	18	38	22	1		Total	327	52	148	116	11	0
10	26	1	8	8	9																				Total	163	23	48	79	13	0
								%		22.549	17.6471	37.2549	21.5686	0.980392		%		15.9021	45.2599	35.474	3.36391	0
																									%		14.1104	29.4479	48.4663	7.97546	0
Total	315	51	62	88	105	9
%		16.1905	19.6825	27.9365	33.3333	2.85714
								1	2	4	8	16+			1	2	4	8	16+
							Ctrl							KD												Ctrl - KD	1	2	4	8	16+
							R1	12.3457	17.9012	34.5679	24.6914	10.4938		R1	16.1905	19.6825	27.9365	33.3333	2.85714							R1	-5.55556	-16.6667	9.87654	14.1975	10.4938
							R2	9.00901	22.5225	34.2342	27.027	7.20721		R2	22.549	17.6471	37.2549	21.5686	0.980392							R2	-13.5135	-11.7117	7.20721	19.8198	7.20721
							R3	16.1677	25.1497	42.515	15.5689	0.598802		R3	15.9021	45.2599	35.474	3.36391	0							R3	-8.98204	-17.3653	26.9461	14.9701	0.598802
							R4	14.9254	30.597	38.0597	16.4179	0		R4	14.1104	29.4479	48.4663	7.97546	0							R4	-15.6716	-7.46269	21.6418	16.4179	0
							Avg	13.1119	24.0426	37.3442	20.9263	4.57496		Avg	17.188	28.0093	37.2829	16.5603	0.959384							Avg	-10.9307	-13.3016	16.4179	16.3513	4.57496
							Stdev	3.16476	5.29821	3.85696	5.78568	5.12191		Stdev	3.69055	12.6011	8.4793	13.5924	1.34694							Stdev	4.54008	4.63529	9.41202	2.48875	5.12191
									1	2	4	8	16+														1	2	4	8	16+
								Ctrl	13.1119	24.0426	37.3442	20.9263	4.57496													Ctrl - KD	-10.9307	-13.3016	16.4179	16.3513	4.57496
								KD	17.188	28.0093	37.2829	16.5603	0.959384
				T. test
					1				8
					Ctrl	KD			Ctrl	KD
					12.3457	16.1905			24.6914	33.3333
					9.00901	22.549			27.027	21.5686
					16.1677	15.9021			15.5689	3.36391
					14.9254	14.1104			16.4179	7.97546
				T-Test	0.0722953			T-Test	0.288017
					2				16
					Ctrl	KD			Ctrl	KD
					17.9012	19.6825			10.4938	2.85714
					22.5225	17.6471			7.20721	0.980392
					25.1497	45.2599			0.598802	0
					30.597	29.4479			0	0
				T-Test	0.291395			T-Test	0.110553
					4
					Ctrl	KD
					34.5679	27.9365
					34.2342	37.2549
					42.515	35.474
					38.0597	48.4663
				T-Test	0.494964

## Sheet: 4F
R1				R2				R3
	Ctrl	KD			Ctrl	KD			Ctrl	KD
1	3	2		1	9	6		1	3	5				Ctrl	KD
2	1	3		2	7	12		2	2	2			R1	100	129.63
3	2	2		3	8	17		3	3	8			R2	100	132.515
4	2	3		4	13	13		4	6	7			R3	100	102.105
5	1	2		5	10	10		5	5	9
6	2	5		6	7	15		6	7	3			Avg	100	121.417
7	1	1		7	5	11		7	4	8			Stdev		16.7864
8	2	2		8	5	16		8	5	6
9	1	1		9	14	18		9	5	3
10	1	2		10	21	20		10	6	8
11	1	1		11	10	11		11	4	3
12	2	1		12	8	7		12	7	2
13	3	2		13	5	14		13	4	6
14	1	6		14	10	8		14	15	8
15	4	2		15	8	12		15	8	4
				16	16	10		16	4	5
				17	7	16		17	4	5
Total	27	35						18	3	5
								19	4	9
% Ctrl	100	129.63		Total	163	216		20	4	7
				% Ctrl	100	132.515		Total	95	97
								% Ctrl	100	102.105
	T.test
	Ctrl	KD
	3	2
	1	3
	2	2
	2	3
	1	2
	2	5
	1	1
	2	2
	1	1
	1	2
	1	1
	2	1
	3	2
	1	6
	4	2
	3	5
	2	2
	3	8
	6	7
	5	9
	7	3
	4	8
	5	6
	5	3
	6	8
	4	3
	7	2
	4	6
	15	8
	8	4
	4	5
	4	5
	3	5
	4	9
	4	7
	0.210286

[truncated: 22 more sheets: 5B-C, 5D-E, 5F, 5H, 5J, 6B, 6C, 6D, 6F, 6H, 6J, 7B, 7E, 8B, 8D, 8E-G, S2C, S3D, S4A-B, S5 H …]
