# Supplementary material for: Plasma membrane recycling drives reservoir formation during Toxoplasma gondii intracellular replication
Source: PLoS Biol. 2025 Sep 30;23(9):e3003415. doi: 10.1371/journal.pbio.3003415 (PMC12503318; doi:10.1371/journal.pbio.3003415)
Supplement: S2 Data — Excel file containing all primers used for strain generation and verification of genetic modifications. (XLSX) [file pbio.3003415.s012.xlsx]

## Sheet: Sheet1
Gene:	SAG1
Primers:	gRNA F	AAGTTGTGGAGTTTGCCGGGGCTGCAG
	gRNA R	AAAACTGCAGCCCCGGCAAACTCCACA
	Homologies F	GGGGATCGCCTGAGAAGCATCACTGTACCGTGAAACTGGAGTTTGCCGGGGCTAAAATTGGAAGTGGAGGA
	Homologies R	ATGGAAACGTGACTGGCTGTTCCCGCAGCCGATTTTGCTGACCCTGCAGCCTTGTCGTCATCGTCTTTGTAGTCACCGGAAATCTCCAGAGTAGAC
	Integration F	ATCAAGAAGGAAGCATTTCCAG
	Integration R	CCTTTGTCGATTTGAGAAGTGAG
Gene:	ISP1
Primers:	gRNA F	AAGTTTGATGTTTCGTTCAGACCCGG
	gRNA R	AAAACCGGGTCTGAACGAAACATCA A
	Homologies F	GCGTTCCGCCCCCGAGATCAGAACAGAGAAAGTCCTCTCGCCCACGaGTa GCTAAAATTGGAAGTGGAGG
	Homologies R	GAAGAAATTGATTTCTTTGTATCAGGTAGAGCGTGATGTTTCGTTCAGAC ATAACTTCGTATAATGTATGCTATACG
	Integration F	GCAGCAATGAAGACATTCGG
	Integration R	GAGGTTATGTATAACTGGAGAGAGAAG
Gene:	IMC1
Primers:	gRNA F	AAGTTGTACAAGTATACCACGCTGAG
	gRNA R	AAAACTCAGCGTGGTATACTTGTACA
	Homologies F	GCGTCATGTGCGCGGTCTGCGGCGGTGATGGTGTGTGCCGATGCCAGTGC GCTAAAATTGGAAGTGGAGG
	Homologies R	GAGGTCAGATTCCAGAAATTCCCGTCGCACAAGGCCTTCAGCGTGGTATA ATAACTTCGTATAATGTATGCTATACG
	Integration F	GATCGAAGAGGCACATGCTG
	Integration R	ACTTGAAATTCCCGTGCCAG
Gene:	GRA2
Primers:	gRNA F	AAGTTACTACGACGAAAGTGATGCGCG
	gRNA R	AAAACGCGCATCACTTTCGTCGTAGTA
	Homologies F	TGGAGCCCCAACAGCGGGCCGCACACGTGCCCGTCCCAGACTTTTCGCAGGCTAAAATTGGAAGTGGAGG
	Homologies R	TTTTCACTGATCGGCTTTGTAGACTTCTCCCTTCAGCGGCTTTCCAGCCTATAACTTCGTATAATGTATGCTATACG
	Integration F	GAAACTCGCGAATGTGGAGA
	Integration R	ACAAGACCACCTCCCCA
Gene:	DrpC
Primers:	gRNA F	AAGTT aTGAAACTGTGTGGCTTGTGC G
	gRNA R	AAAAC GCACAAGCCACACAGTTTCAt A
	Homologies F	GTCAACCTGCAGGAAGTTCCGGTCGGCTTCCGTCACCGTTGAATGGGGCT GCTAAAATTGGAAGTGGAGG
	Homologies R	CAAATGTTTCTTCGCTGTTCTTCCCAGTGCTCTGGCGAAGTGGGCCAGCA ATAACTTCGTATAATGTATGCTATACG
	Integration F	CAGGGAAGGAACGGGAAG
	Integration R	GAAGGCTTCAGTATGGAGGG
Gene:	AAP3
Primers:	gRNA F	AAGTT AGTTGATTTGTCGTAAAAAA G
	gRNA R	AAAAC TTTTTTACGACAAATCAACT A
	Homologies F	AGGCAGGCGATACAGAAGAAATCGCAGCTCTTGTTGAAGTTGATTTGTCG GCTAAAATTGGAAGTGGAGG
	Homologies R	GAGGGTATTTTCTGGACTACGTGCTGACGCGCTGTCTCTGCAGACCGTTT ATAACTTCGTATAATGTATGCTATACG
	Integration F	GAGGCGAGGCCCC
	Integration R	GCAGGCGTCGCCAAC
Gene:	Rab5a
Primers:	gRNA F	AAGTT aTTTCTGTAAGAACTGTTTCT G
	gRNA R	AAAAC AGAAACAGTTCTTACAGAAAt A
	Homologies F	AAGAACAGAAGTCTTCTTCGAGCTCGTGGTGTGCATGTGGAGGCAAAAGT GCTAAAATTGGAAGTGGAGG
	Homologies R	ctttaaaatcgaaaacaaagagtcgaaggcctcagtcctcaaagccgaga ATAACTTCGTATAATGTATGCTATACG
	Integration F	GCTTTCAACTGAACAAGACG
	Integration R	cagcctgagacaccggag
Gene:	Rab5b
Primers:	gRNA F	AAGTT GCAGCTGAAGCAGAGCATGA G
	gRNA R	AAAAC TCATGCTCTGCTTCAGCTGC A
	YFP / Turbo Homologies F	gtacagCCAAGGAAGTTTTTGAaCAaCTcAAaCAaAGtATGATGGAaTTaGCTAAAATTGGAAGTGGAGG
	YFP / Turbo Homologies R	gaagtcaaggaactccatgcagaagaaaagtaaaaaagaactggaggagt ATAACTTCGTATAATGTATGCTATACG
	mAID Homologies F	gtacagCCAAGGAAGTTTTTGAaCAaCTcAAaCAaAGtATGATGGAaTTaGCTAAAATTGGAAGTGGCG
	mAID Homologies R	gaagtcaaggaactccatgcagaagaaaagtaaaaaagaactggaggagt ATAACTTCGTATAATGTATGCTATACG
	Integration F	CGTTTTCGTGTCTTCTCGTTC
	Integration R	TCCGTTGTCTCTCCACCTTC
Gene:	Rab11a
Primers:	gRNA F	AAGTTATGTGAAGACAGAATTTCCCG
	gRNA R	AAAACGGGAAATTCTGTCTTCACAT A
	Homologies F	AGCGAACAGATAGCCAAATACGGCAAAGCAGACGTGGCTGCTGTTCCGCC GCTAAAATTGGAAGTGGAGG
	Homologies R	TCAACATATTGCGTGGGGATCGAGTAATTCTCGATGTGAAGACAGAATTT ATAACTTCGTATAATGTATGCTATACG
	Integration F	gtttctgcgtgcagCTTG
	Integration R	CGGACGCCACCTCTACAG
